# Supplementary material for: The closed nutrient recycling system in the Paramecium-Chlorella photosymbiosis contributes to survival under oligotrophic conditions
Source: Sci Adv. 2025 Oct 29;11(44):eadz0004. doi: 10.1126/sciadv.adz0004 (PMC12571070; doi:10.1126/sciadv.adz0004)
Supplement: Supplementary file 3 — Data S1 to S8 [file sciadv.adz0004_data_s1_to_s8.zip]

Archive with 1 entries (1 files):
- adz0004_data_s1_to_s8.xlsx
