# Supplementary material for: The closed nutrient recycling system in the Paramecium-Chlorella photosymbiosis contributes to survival under oligotrophic conditions
Source: Sci Adv. 2025 Oct 29;11(44):eadz0004. doi: 10.1126/sciadv.adz0004 (PMC12571070; doi:10.1126/sciadv.adz0004)
Supplement: Supplementary file 3 — Data S1 to S8 [file sciadv.adz0004_data_s1_to_s8.zip › adz0004_data_s1_to_s8.xlsx]

## Sheet: Dataset S1
Dataset S1. Read counts and TPM values of genes in the P. bursaria host under each culture condition
Gene ID	Accession number of the top DIAMOND blastp mode hit against the NCBI nr database	Description of the top DIAMOND blastp mode hit	KO by KAAS	KO Description	Reads_count																																					TPM
					Symbiotic_Fed_+N_Light				Symbiotic_Starved_+N_Light				Symbiotic_Starved_+N_Dark				Symbiotic_Fed_-N_Light				Symbiotic_Starved_-N_Light				Symbiotic_Starved_-N_Dark				Aposymbiotic_Fed_+N_Light				Aposymbiotic_Starved_+N_Light				Aposymbiotic_Starved_+N_Dark					Symbiotic_Fed_+N_Light				Symbiotic_Starved_+N_Light
					GCALL_1	GCALL_2	GCALL_3	GCALL_4	GEALL_1	GEALL_2	GEALL_3	GEALL_4	GEADD_1	GEADD_2	GEADD_3	GEADD_4	GCNLL_1	GCNLL_2	GCNLL_3	GCNLL_4	GENLL_1	GENLL_2	GENLL_3	GENLL_4	GENDD_1	GENDD_2	GENDD_3	GENDD_5	WCALL_1	WCALL_2	WCALL_3	WCALL_4	WEALL_1	WEALL_2	WEALL_3	WEALL_4	WEADD_1	WEADD_2	WEADD_3	WEADD_4		GCALL_1	GCALL_2	GCALL_3	GCALL_4	GEALL_1	GEALL_2	GEALL_3	GEALL_4
TRINITY_DN0_c0_g1_i1.p1	CAD8114557.1	unnamed protein product [Paramecium primaurelia]			43.23	4.21	41.16	12.22	46.71	59.51	48.28	35.12	53.77	27.44	35.27	36.99	63.5	22.59	46.97	17.55	53.72	31.56	48.93	61.55	32.04	0	49.87	21.09	40.75	39.49	20.74	28.48	11.61	70.95	122.74	73.64	62.44	113.38	126.85	68.48		1.33914	0.201634	1.22651	0.516015	1.40054	1.63691	1.45943	1.36737
TRINITY_DN0_c0_g1_i12.p1	CAD8196312.1	unnamed protein product [Paramecium pentaurelia]			28.45	11.22	22.5	27.25	33.94	32.77	0	25.24	16.4	33.23	34.14	11.55	31.76	42.42	49.02	51.58	33.03	24.12	37	74.52	24.55	7.41	46.79	33.9	44.31	26.41	16.56	46.01	16.22	81.33	94.5	71.78	71.53	79.79	88.34	71.73		0.748461	0.333424	0.575312	0.722466	0.847997	0.831877	0	0.823749
TRINITY_DN0_c0_g1_i3.p1	CAD8176818.1	unnamed protein product [Paramecium octaurelia]			0	52.91	0	12.01	30.72	0	42.72	0	0	0	0	17.28	36.2	26.97	0	22.62	41.14	33.8	0	15.32	44.75	130.5	12.67	74.44	36.94	43.36	73.81	26.82	142.4	64.3	47.8	91.64	51.12	27.72	40.8	76.54		0	1.1635	0	0.367371	0.790772	0	1.02857	0
TRINITY_DN0_c0_g2_i5.p1	XP_001459469.1	uncharacterized protein GSPATT00024803001 [Paramecium tetraurelia]			28.54	18.66	31.09	22.62	0	18.79	36	32.64	28.83	23.34	0	36.18	90.55	45.69	60.23	62.7	45.38	55.52	64.73	78.61	36.67	69.09	56.67	50.06	49	63.75	56.89	40.68	94.84	48.28	39.55	42.58	0	29.72	55.4	42.25		0.757023	0.536053	0.757023	0.632268	0	0.545968	0.925999	1.0072
TRINITY_DN10000_c2_g1_i6.p3					54.3	104.86	48.34	73.42	68.42	11.41	56.5	83.68	5.21	57.18	11.39	11.45	35.03	44.17	22.38	32.99	7.46	17.26	13.81	14.49	24.31	0	26.18	10.54	0	0	0	0	0	0	0	0	0	0	0	0		1.81558	2.53854	1.61824	2.14731	2.05658	0.613532	1.88362	2.57289
TRINITY_DN10000_c7_g1_i2.p1					81	43	59	92	0	0	0	0	0	0	0	0	6	4	9	6	0	0	0	0	0	0	0	0	285	377	356	225	0	0	0	3	0	0	0	0		2.35614	1.66448	1.91839	2.51602	0	0	0	0
TRINITY_DN10002_c0_g1_i3.p1					87	68	115	108	169	181	209	81	146	143	100	152	199	182	206	229	285	243	271	366	254	277	318	297	165	162	139	145	377	394	433	370	372	354	392	407		1.32769	1.11103	1.5008	1.52607	1.96717	2.04963	2.23879	1.48027
TRINITY_DN10003_c0_g1_i1.p1					5	1	8	0	10	5	7	10	33.1	13	0	0	3	0	1	1	10.19	12	3.39	19	14	16	22	21.16	2	3	3.33	1	8	7.77	0	1.72	23.64	22.42	28.06	16.74		0.695994	0.163499	0.948601	0	1.16993	0.704872	0.925999	1.37295
TRINITY_DN10004_c0_g1_i1.p1	CAD8067127.1	unnamed protein product [Paramecium primaurelia]			36	31	46	36	71	53	70	30	49	22	29	37	120	63	74	53	60	61	77	101	48	50	61	46	71	76	71	78	110	67	89	69	71	67	77	68		2.09424	1.926	2.28983	2.11103	2.90111	2.55827	2.9241	2.16672
TRINITY_DN10009_c0_g1_i1.p1					374	426	353	438	0	0	0	0	0	0	0	0	33	26	18	8	0	0	0	0	0	0	0	0	1115	1716	1679	1194	2	0	0	8	1	0	1	0		4.32769	4.49249	4.14078	4.55582	0	0	0	0
TRINITY_DN1000_c0_g1_i1.p1	CAD8071310.1	unnamed protein product [Paramecium primaurelia]	K12765	IME2; meiosis induction protein kinase IME2/SME1 [EC:2.7.11.1]	88.76	87.89	118.73	90.39	173.4	128.29	124.96	74.2	66.6	87.67	80.17	83.28	164.15	106.75	130.91	122.96	241.07	218.39	198.88	187.35	148.19	155.57	114.85	131.8	137.25	165.09	154.21	181.94	191.8	177.86	248.91	153.95	183.18	216.28	182.21	280.24		2.27798	2.25399	2.52356	2.30451	3.08576	2.71809	2.7137	2.3505
TRINITY_DN1000_c0_g1_i2.p1	CAD8071310.1	unnamed protein product [Paramecium primaurelia]	K12765	IME2; meiosis induction protein kinase IME2/SME1 [EC:2.7.11.1]	108.24	118.11	109.27	108.61	136.6	140.71	141.04	55.8	173.4	128.33	108.83	115.72	202.85	138.25	242.09	221.04	189.93	130.61	191.12	312.65	136.81	140.43	165.15	156.2	155.75	130.91	181.79	136.06	397.2	306.14	337.09	254.05	288.82	281.72	307.79	264.76		2.53356	2.62527	2.4489	2.54597	2.81147	2.85798	2.88947	2.05311
TRINITY_DN10018_c0_g1_i1.p1					10	27	39	11	66	56	92	54	83	65	121	105	58	61	54	70	98	76	78	76	131	107	98	93	53	56	53	39	193	223	286	239	174	214	252	144		1.28096	2.28392	2.64847	1.38405	3.4019	3.21257	3.88655	3.45681
TRINITY_DN1001_c0_g1_i8.p1					6.96	5.15	8.16	5.78	17.21	16.16	8.52	17.6	21.23	17.89	3.58	30.65	23.1	16.06	16.95	7.99	31.22	27.57	8.16	49.21	16.18	24.3	52.63	21.45	27.45	5.77	11.23	20.86	15.36	37.24	41.23	18.86	20.49	30.58	26.88	46.07		0.454176	0.344828	0.485427	0.389567	0.933573	0.895303	0.545968	1.13093
TRINITY_DN10020_c0_g1_i2.p1	XP_001461288.1	uncharacterized protein GSPATT00026238001 [Paramecium tetraurelia]			123	112.24	158	85.54	105	94	115.02	35.66	34.49	26.74	22	57	151	107.91	133.14	110.74	96.04	42.01	75.23	178.4	58	44.38	91	82	167.12	228.39	157.77	160.34	152.13	85.17	168	124.52	139	80.33	128.73	159.76		2.50843	2.38405	2.71149	2.09761	2.31615	2.19849	2.45943	1.4489
TRINITY_DN10022_c0_g1_i14.p1					41.62	37.63	48.53	26.56	119.63	88.29	23.57	94.75	155.69	72.81	116.65	160.95	130.83	101.72	0	117.05	133.7	104.86	0	177.98	125.77	166.22	118.37	134.25	68.44	88.21	100.42	58.77	355.26	220.63	394.4	273.15	162.51	331.49	0	281.59		0.918386	0.83996	0.963474	0.650765	1.81967	1.52607	0.594549	1.83188
TRINITY_DN10022_c0_g1_i58.p1					3.68	14.14	18.34	22.27	39.82	51.48	62.72	19.47	13.3	52.09	102.19	72.82	124.3	48.18	63.72	52.13	54.47	101.97	93.21	100.12	84.57	90.68	68.11	66.68	13.94	38.19	45.1	67.38	58.58	115.12	69.45	73.35	79	100.08	94.43	85.35		0.111031	0.367371	0.432959	0.555816	0.871844	1.05658	1.23266	0.604071
TRINITY_DN10025_c0_g1_i2.p1	CAD8194629.1	unnamed protein product [Paramecium octaurelia]	K07258	dacC, dacA, dacD; serine-type D-Ala-D-Ala carboxypeptidase (penicillin	0	19.71	26.05	9.17	57.32	54.03	38.57	12.56	42.37	34.04	12.91	19.21	23.85	20.69	74.13	27.29	34.55	33.54	48.45	86.06	68.67	44.09	45.91	84.6	34.25	32.11	61.92	42.83	120.85	160.76	174.47	115.61	104.94	183.6	241.25	247.72		0	1.1635	1.33914	0.669027	2.21101	2.15381	1.81558	1.01436
TRINITY_DN10025_c0_g1_i5.p1	CAD8194629.1	unnamed protein product [Paramecium octaurelia]	K07258	dacC, dacA, dacD; serine-type D-Ala-D-Ala carboxypeptidase (penicillin	34.21	0	5.08	32.98	7.57	16.25	18.81	15.99	32.78	12	38.45	23.79	30.7	17.62	15.02	18.62	24.75	4.51	4.6	16.02	9.19	41.1	50.35	25.63	27.5	22.22	0	8.79	21.27	17.35	32.16	16.73	101.58	45.97	23.19	0		1.63691	0	0.367371	1.60881	0.555816	1.0072	1.13093	1.17632
TRINITY_DN10025_c0_g1_i8.p1	CAD8097215.1	unnamed protein product [Paramecium primaurelia]			17.79	16.29	23.88	16.85	9.11	31.72	18.62	15.46	13.85	62.96	26.64	37.99	26.44	12.69	1.85	19.09	17.7	15.95	32.95	1.92	34.13	10.81	22.74	20.77	14.25	16.67	21.08	12.38	106.88	55.9	84.37	107.66	99.48	111.44	59.56	83.28		1.1375	1.0635	1.31615	1.10434	0.687061	1.65992	1.19535	1.22033
TRINITY_DN10027_c0_g2_i1.p1	CAD8178504.1	unnamed protein product [Paramecium pentaurelia]			100.41	126.48	137.3	110.24	128.56	101	110.22	38.39	35.82	43.49	3.84	28.15	143.92	63.65	94.98	127.98	101.71	62.99	102.44	163.38	54.1	71.71	76	67	193.46	162.05	169.95	225.63	125.95	80.96	80.94	65.24	109.52	91.72	132.93	156.32		2.72465	2.9982	3.01614	2.85	3.03034	2.73985	2.87578	1.90304
TRINITY_DN10027_c0_g2_i2.p2	CAD8076259.1	unnamed protein product [Paramecium primaurelia]			34.59	22.52	28.7	19.76	33.44	26	42.78	16.61	26.18	8.51	35.16	34.85	15.08	31.35	7.02	41.02	16.29	14.01	9.56	11.62	32.9	40.29	0	0	30.54	63.95	61.05	33.37	5.05	57.04	56.06	33.76	4.48	19.28	18.07	5.68		1.52607	1.14405	1.28688	1.05658	1.49057	1.27501	1.76129	1.10434
TRINITY_DN1002_c0_g1_i1.p1	XP_001445268.1	uncharacterized protein GSPATT00013337001 [Paramecium tetraurelia]	K05864	PPID, CYPD; peptidyl-prolyl isomerase D [EC:5.2.1.8]	1113	1135	1415	1109	1725	1619	1796	738	1252	1001	930	873	2415	1618	1904	2069	2197	1769	1925	2673	1507	2050	1929	1842	2941	2894	2617	2865	2575	2044	2286	1757	2035	2212	2263	2325		4.90448	4.91265	5.12143	4.904	5.5097	5.42895	5.60999	4.66732
TRINITY_DN10032_c0_g1_i1.p1	CAD8055950.1	unnamed protein product [Paramecium primaurelia]			89.89	66	124	95	138.61	173	136.95	66.09	157.69	110.66	136.34	143.32	160	102.78	116.68	142.16	166.2	102.87	153.88	220.9	167.26	195.45	188.34	162.53	195.53	175.75	132.94	234.48	206.43	149.51	184.39	169.31	217.41	180.81	231	179.74		2.91839	2.53107	3.23266	3.0018	3.47508	3.78346	3.5008	2.84197
TRINITY_DN10032_c0_g1_i2.p1	CAD8055950.1	unnamed protein product [Paramecium primaurelia]			3.11	0	0	0	51.39	0	25.05	12.91	3.31	18.34	18.66	40.68	0	12.22	16.32	2.84	10.8	10.13	20.12	20.1	20.74	9.55	6.66	11.47	16.47	18.25	11.06	5.52	22.57	28.49	48.61	7.69	13.59	32.19	8	23.26		0.286881	0	0	0	2.21101	0	1.5008	1.1177
TRINITY_DN10034_c5_g1_i1.p1					77	76	71	45	33	28	50	43	23	33	54	17	21	10	2	12	2	20	13	13	7	24	8	18	0	2	0	0	0	0	0	0	0	0	0	2		2.71149	2.68706	2.52356	2.09761	1.75702	1.60407	2.23879	2.31034
TRINITY_DN10035_c0_g1_i2.p1	CAD8056949.1	unnamed protein product [Paramecium sonneborni]			19	11	28	16	0	15.41	16.31	24	30	28	39	31	16.54	17	16	19	5	12	18	17	10	15	0	11	29.93	35	25.21	27	29.86	38	8.57	20	27	35	38	27		1.14405	0.765535	1.40599	1.02148	0	0.992768	1.04963	1.56071
TRINITY_DN10036_c0_g2_i1.p1	CAD8137085.1	unnamed protein product [Paramecium octaurelia]			49.36	0	4.38	12.68	15.26	52.54	57.21	49.61	18.76	11.22	20.98	44.68	29.22	8.33	37.84	63.35	33.44	21.14	22.6	50.19	21.92	38.39	26.04	13.7	60.94	71.92	70.51	54.45	50.75	77.99	89.54	43.33	108.97	106.79	65.07	101.61		0.9855	0	0.111031	0.321928	0.378512	1.02857	1.11103	1.16993
TRINITY_DN10036_c0_g2_i2.p1	CAD8137085.1	unnamed protein product [Paramecium octaurelia]			92.64	106	122.62	74.32	233.74	214.46	163.79	68.39	189.24	123.78	82.02	102.32	314.78	206.67	260.16	215.65	360.56	287.86	351.4	445.81	165.08	256.61	224.96	254.3	239.06	273.08	229.49	242.55	387.25	379.01	336.46	235.67	443.03	418.21	417.93	484.39		1.51096	1.62761	1.70044	1.31615	2.4957	2.40054	2.12102	1.45418
TRINITY_DN10037_c0_g1_i14.p1	CAD8068123.1	unnamed protein product [Paramecium sonneborni]			606.86	784.57	885.53	229.25	1317.73	864.86	1167.16	339.75	446.74	387.45	279.16	171.55	954.31	598.54	1144.6	1156.36	1089.48	1016.92	1091.43	2199.79	540.33	558.81	525.96	661.25	1086.48	1717.27	1164.73	1212.57	2693.93	2014.91	1715.88	1295.5	2087.31	2503.56	2298.51	2045.67		2.488	2.77821	2.83794	1.45418	3.44758	2.91265	3.32769	2.09424
TRINITY_DN10037_c0_g1_i16.p1	CAD8068123.1	unnamed protein product [Paramecium sonneborni]			403.27	117.05	344.47	545.51	514.13	814.95	507.51	280.05	461.85	154.55	107.93	326.3	683.49	694.51	476.63	540.64	647.52	496.08	566.57	327.8	236.44	352.19	318.04	58.01	531.91	178.77	330.81	441.44	1327.4	971.27	945.92	1112.23	836.35	407.57	924.32	1028.62		2.02148	0.903038	1.76129	2.36177	2.28096	2.83794	2.30159	1.88753
TRINITY_DN10038_c0_g1_i2.p1	CAD8071729.1	unnamed protein product [Paramecium sonneborni]			239	230	330	190	404	440	453	198	322	224	215	288	582	465	596	575	564	457	561	854	506	624	580	730	348	386	377	362	674	624	605	513	518	560	568	514		1.53605	1.48543	1.76553	1.32769	2.06005	2.16027	2.22342	1.58015
TRINITY_DN10039_c0_g1_i1.p1	CAD8118040.1	unnamed protein product [Paramecium sonneborni]			138	120	162	100	68	74	85	32	42	25	56	45	144	116	153	145	106	67	87	154	59	109	51	79	252	212	160	238	178	181	135	93	125	160	157	118		2.18903	2.01792	2.27202	1.84398	1.45418	1.54102	1.69599	1.03562
TRINITY_DN10039_c0_g2_i1.p2					2.38	15.54	2.1	8.79	33.18	26.16	10.8	4.46	43.86	50.6	5.67	90.47	36.74	13.03	20.87	12.47	23.47	18.28	10.77	18.65	58.98	52.71	34.45	43.89	26.98	38.6	7.89	4.09	40.63	61.99	41.87	58.05	81.49	84.48	76.56	64.17		0.111031	0.584963	0.0840643	0.367371	1.05658	0.895303	0.443607	0.250962
TRINITY_DN10039_c0_g2_i2.p1	CAD8106931.1	unnamed protein product [Paramecium sonneborni]			355.62	349.46	444.9	358.21	890.82	794.84	837.2	381.54	2047.14	1426.4	1381.33	1788.53	928.26	607.97	673.13	675.53	1130.53	1019.72	1070.23	1348.35	2098.02	2916.29	2852.55	2611.11	495.02	520.4	553.11	469.91	2773.37	2398.01	2373.13	2279.95	3683.51	3587.52	3970.44	3668.83		3.6837	3.64386	3.87283	3.69933	4.93216	4.78293	4.8885	4.1035
TRINITY_DN1003_c0_g1_i1.p1	CAD8196243.1	unnamed protein product [Paramecium octaurelia]			9.44	51.5	30.55	0	4	5.87	7.9	0	0	28.06	24	34	27.39	0	20.69	10.73	11.04	0	5.5	38.01	37	0	27.19	12.41	28.6	96.72	54.73	53.67	107.26	16.2	41.54	64.35	29.3	30.57	30.02	19.86		0.575312	1.86394	1.29866	0	0.275007	0.389567	0.505891	0
TRINITY_DN1003_c0_g1_i3.p1	CAD8196243.1	unnamed protein product [Paramecium octaurelia]	K20872	NEK2; serine/threonine-protein kinase Nek2 [EC:2.7.11.1]	76.56	80.5	126.45	99	27	22.13	21.1	37	36	4.94	0	0	85.61	64	49.31	19.27	27.96	45	26.5	37.99	0	41	4.81	23.59	172.4	169.28	157.27	163.33	39.74	96.8	79.46	76.65	48.7	90.43	68.98	74.14		2.3505	2.3978	2.85997	2.66676	1.28688	1.13093	1.11103	1.81967
TRINITY_DN10042_c0_g1_i2.p1					200.8	149	139.06	236.75	0	0	0	0	0	0	0	0	15	31	21.77	21	0	0	0	0	0	0	0	0	579.05	916	829.33	506.11	1	0	0	7.71	0	0	1	2		2.5509	2.18903	2.0321	2.75489	0	0	0	0
TRINITY_DN10044_c1_g3_i10.p1					357.7	450.54	378.81	531.59	256.38	277	319.66	503.28	33.32	34.5	55.05	46.6	175.4	115.94	124.35	119.49	27.27	95.59	94.97	59.87	30.8	0	34.76	7.08	0	0	0	1.7	0	1	4.88	0	0	0	0	0		3.07724	3.35473	3.04089	3.59455	2.65306	2.75489	2.96347	3.83794
TRINITY_DN10045_c0_g1_i5.p2					1141	1193	1118	1277.54	1153	1159	988	1174	371	718	702	461	703.47	439	524	414	299	381	446	500	189	227	222	219	3	6	3	0	2	5	14	20	1	1	0	0		5.60881	5.65507	5.46532	5.77716	5.61765	5.63604	5.44328	5.99232
TRINITY_DN10045_c0_g1_i8.p1					84	103	109	122	83	119	121	120	63	67	75	60	99	37	66	73	41	102	79	103	46	99	66	48	0	2	2	0	0	0	0	0	2	0	0	0		2.13422	2.3505	2.33628	2.57289	2.11437	2.53854	2.58736	2.83996
TRINITY_DN10048_c0_g1_i1.p1	CAD8111119.1	unnamed protein product [Paramecium sonneborni]			43.97	13.36	46.22	22.36	94.24	58.05	36.87	70.42	93.05	134.91	674.66	399.4	30.44	52.27	58.19	35.14	45.69	21.28	117.41	62.57	175.11	277.07	181.44	167.73	89.26	114.05	76.95	78.49	297.7	316.31	600.11	404.08	318.93	393.21	430.01	340.8		1.44361	0.604071	1.41143	0.910733	2.22342	1.70929	1.31034	2.16993
TRINITY_DN10048_c0_g1_i2.p1	CAD8075446.1	unnamed protein product [Paramecium sonneborni]	K00816	CCBL; kynurenine---oxoglutarate transaminase / cysteine-S-conjugate be	339.03	326.64	395.78	260.64	508.76	463.95	485.13	202.58	1045.95	795.09	482.34	656.6	480.56	333.73	422.81	397.86	493.31	334.72	353.59	674.43	1325.89	1438.93	1689.56	1430.27	732.74	818.95	730.05	723.51	4121.3	3409.69	3663.89	3280.92	3358.07	3264.79	3444.99	3260.2		3.85599	3.78973	3.9542	3.51349	4.4019	4.2854	4.37851	3.49313
TRINITY_DN1004_c0_g1_i1.p1	CAD8152871.1	unnamed protein product [Paramecium octaurelia]	K18663	ASCC3; activating signal cointegrator complex subunit 3 [EC:5.6.2.4]	487	452	635	450	1464.61	1247.08	1168.99	678	983	733	642	863	1423.99	1224.51	1533.38	1419.78	1931.24	1473.12	1637.84	2550.26	1500.05	1685.63	1877.8	1927.4	1258.85	1284	1082	1191.64	1788.68	1511.54	1514.01	1408.99	1651.11	1596.15	1717	1542		1.96347	1.86394	2.15381	1.87578	3.26604	3.06523	3.01614	2.61117
TRINITY_DN10052_c1_g1_i1.p1					28	30	46	24	47	39	52	8	23	16	21	8	59	37	35	38	66	60	72	74	42	65	84	55	35	38	38	36	69	51	67	40	57	74	62	57		0.815575	0.85599	1.10434	0.731183	1.18269	1.04264	1.29278	0.356144
TRINITY_DN10053_c0_g2_i15.p1					16.99	54.23	29.95	39.36	36.98	71.2	72.46	57.05	19.21	5.67	19.05	13.58	83.73	60.4	60.51	64.16	70.39	58.46	57.31	74.92	11.33	1.53	4.75	14.38	59.62	53.11	47.53	66.81	102.18	118.65	107.43	82.09	21.23	16.84	26.45	30		0.604071	1.40054	0.887525	1.14405	1.09085	1.67356	1.7137	1.69153
TRINITY_DN10053_c0_g2_i17.p1					31.49	20.18	63.71	34.4	70.55	72.39	69.21	45.93	67.37	49.21	88.95	76.53	63.35	51.31	82.53	59.47	68.95	56.7	65.78	76.57	46	61.59	58.84	74.3	80.04	93.01	105.46	97.71	83.82	129.09	139.79	107.83	83.99	111.54	106.23	97.43		0.9855	0.695994	1.4957	1.05658	1.66903	1.70487	1.68257	1.4957
TRINITY_DN10059_c0_g1_i46.p2					8.89	13.24	11.72	16.42	23.57	46.8	31.5	24.06	15.38	0	36.11	15.14	42.04	49.02	35.72	49.53	42.55	17.85	3.89	67.14	36.25	21.6	49.61	30.25	49.74	41.9	32.67	35.37	54.07	20.45	28.3	48.53	53	33.14	18.71	42.5		0.321928	0.443607	0.378512	0.536053	0.722466	1.19535	0.918386	0.879706
TRINITY_DN1005_c0_g1_i1.p1	CAD8074574.1	unnamed protein product [Paramecium sonneborni]	K11430	EZH2; [histone H3]-lysine27 N-trimethyltransferase EZH2 [EC:2.1.1.356]	69	63	61	57	90	83	108	62	51	57	40	81	169	125	133	105	91	87	122	148	85	117	100	104	127	120	131	99	136	169	164	170	162	159	212	202		0.925999	0.85599	0.790772	0.799087	1.11103	1.05658	1.28688	1.01436
TRINITY_DN10060_c0_g1_i1.p1	XP_036032673.1	60S ribosomal protein L27a isoform X1 [Onychomys torridus]	K02900	RP-L27Ae, RPL27A; large subunit ribosomal protein L27Ae	36	41	47	34	44	25	17	23	58	72	87	55	0	0	0	0	0	0	0	0	0	0	0	2	20	37	22	26	5	15	48	32	22	19	39	23		1.65992	1.78241	1.852	1.61353	1.86394	1.32769	1.03562	1.46467
TRINITY_DN10064_c1_g2_i2.p2					160	165	141	183	61	49	57	73	162	241	287	169	94	55	73	49	14	26	29	35	81	90	92	73	0	1	3	0	0	0	0	0	0	0	2	1		4.08831	4.12433	3.82579	4.29352	2.83592	2.58496	2.79077	3.37434
TRINITY_DN1006_c0_g1_i17.p1	XP_001451116.1	uncharacterized protein GSPATT00018036001 [Paramecium tetraurelia]	K19752	DNAAF3, PF22; dynein axonemal assembly factor 3	32.85	107.63	164.18	92.31	233.39	164.88	149.87	93.47	67.15	107.38	104.33	1.86	203.02	194.92	107.11	213.59	260.06	143.62	211.74	298.76	135.55	251.44	204.23	138.74	92.95	154.42	115.24	49.1	306.25	278.81	333.82	244.17	215.4	231.4	172.09	327.54		0.678072	1.55582	1.91073	1.43296	2.38957	2.0072	1.92979	1.66903
TRINITY_DN1006_c0_g1_i20.p1	XP_001451116.1	uncharacterized protein GSPATT00018036001 [Paramecium tetraurelia]	K19752	DNAAF3, PF22; dynein axonemal assembly factor 3	188.19	141.41	226.48	132.91	295.75	204.9	237.68	125.45	205.88	166.19	93.99	146.6	384.83	238.59	297.62	302.07	382.61	331.74	308.04	485.46	194.61	322.76	314	326.91	294.57	324.1	275.91	252.06	515.59	423.21	350.49	335.64	471.38	393.59	442.09	485.35		2.1635	1.83592	2.27501	1.79077	2.68257	2.25399	2.45681	1.9782
TRINITY_DN1006_c0_g1_i6.p1	XP_001451116.1	uncharacterized protein GSPATT00018036001 [Paramecium tetraurelia]	K19752	DNAAF3, PF22; dynein axonemal assembly factor 3	132.58	84.95	69.34	70.77	164.86	140.94	158.33	50.59	90.97	25.44	44.22	156.75	178.15	149.48	226.11	157.34	183.33	171.63	191.22	303.78	196.31	189.8	171.76	228.18	250.49	199.48	257.81	265.58	355.17	308.98	409.7	331.19	316.47	309.73	391.82	316.12		1.77821	1.33914	1.11103	1.20163	1.99639	1.83592	1.9855	1.12433
TRINITY_DN10070_c0_g1_i1.p1	CAD8169184.1	unnamed protein product [Paramecium octaurelia]			140	84	149	104	156	149	157	108	168	109	179	148	209	162	158	232	304	287	282	290	355	694	501	299	174	163	160	147	342	312	349	274	275	231	325	285		3.0054	2.37016	2.98368	2.64616	3.13914	3.09085	3.18745	2.98368
TRINITY_DN10072_c0_g1_i13.p2	CAD8158768.1	unnamed protein product [Paramecium octaurelia]	K18163	NDUFAF6; NADH dehydrogenase [ubiquinone] 1 alpha subcomplex assembly f	44.64	71.05	24	46.38	0	167.71	41.98	0	35.13	1.82	62.36	88.86	39.15	112.58	171.15	0	166.23	85.6	137.7	163.76	110.27	0	85.55	127.1	77.86	139.3	46.99	55.18	139.8	269.07	199.5	79.3	102.47	46.44	330.65	207.1		0.722466	1.0072	0.400538	0.739848	0	1.774	0.695994	0
TRINITY_DN10072_c0_g1_i31.p3	CAD8158768.1	unnamed protein product [Paramecium octaurelia]	K18163	NDUFAF6; NADH dehydrogenase [ubiquinone] 1 alpha subcomplex assembly f	32.71	0	172.7	66.69	97.19	69.32	8.4	101.6	77.62	103.07	58.32	81.07	170.34	0	185.61	131.35	73.94	29.5	131.16	161.4	60.63	187.26	83.47	45.57	206.96	181.14	162.64	35.87	129.96	0	0	0	190.97	164.66	48.43	161.9		0.555816	0	1.71809	0.978196	1.25701	1	0.163499	1.51602
TRINITY_DN10072_c0_g1_i8.p3	CAD8158768.1	unnamed protein product [Paramecium octaurelia]	K18163	NDUFAF6; NADH dehydrogenase [ubiquinone] 1 alpha subcomplex assembly f	161.66	87.95	127.3	111.93	213.81	0	210.51	25.4	76.31	68.11	58.32	13.07	249.8	141.69	36.33	219.08	85.14	192.77	109.54	122.43	137.1	138.69	172.98	146.33	117.73	69.57	124.53	264.25	131.73	203.93	324.64	263.42	150.08	228.99	81.85	115.26		1.73985	1.16993	1.42761	1.38957	2.02148	0	2.03914	0.555816
TRINITY_DN10075_c0_g1_i1.p1	CAD8115561.1	unnamed protein product [Paramecium sonneborni]			149	168	233	186	378	317	341	183	470	391	439	471	429	267	289	326	403	325	350	577	325	524	425	435	322	256	265	277	1002	939	979	777	796	946	984	884		3.81967	3.97361	4.33128	4.13914	5.10476	4.87627	5.00495	4.4363
TRINITY_DN10076_c0_g1_i1.p1					11	14	20	8	18	8	7	2	4	6	12	6	25	15	17	24	28	27	42	54	16	25	28	30	30	12	18	18	45	47	40	36	25	41	30	32		0.847997	1	1.22651	0.669027	1.20163	0.669027	0.604071	0.238787
TRINITY_DN10076_c0_g4_i1.p1					16	8	5	2	19	13	15	3	10	8	8	2	13	5	11	17	13	18	13	23	24	24	20	19	17	27	21	19	42	42	37	21	38	27	42	34		0.948601	0.545968	0.344828	0.163499	1.07724	0.823749	0.925999	0.286881
TRINITY_DN10077_c1_g1_i1.p1	CAD8210951.1	unnamed protein product [Paramecium pentaurelia]	K21248	VMP1; vacuole membrane protein 1	707	641	825	534	803	809	766	330	481	342	268	303	1026	830	941	948	1071	828	995	1219	609	846	931	891	2031	2303	2205	1965	1427	1169	1203	1012	1126	1077	1075	1150		4.62994	4.47638	4.72846	4.24945	4.79857	4.81865	4.77558	3.91743
TRINITY_DN1007_c0_g1_i1.p1	CAD8108378.1	unnamed protein product [Paramecium primaurelia]			183	197	254	161	493	457	522	230	414	343	304	354	625	346	433	508	514	492	526	807	480	593	536	513	349	345	344	334	820	759	823	745	723	767	893	792		2.39232	2.46467	2.68257	2.24793	3.62994	3.5373	3.74631	2.96347
TRINITY_DN1007_c1_g1_i1.p1	CAD8163605.1	unnamed protein product [Paramecium octaurelia]			98.77	155.87	117.41	120.63	183.17	176.67	253.77	70.46	166.28	135.71	150.77	136.32	283.18	199.98	294.1	249.15	282.24	188.7	280.12	421.65	240.65	328.17	210.64	233.97	305.6	328.99	285.1	255.09	318.04	284.39	319.8	263.15	262.39	261.26	358.88	310.35		2.89918	3.47379	3.02148	3.16511	3.69822	3.66334	4.17951	2.7845
TRINITY_DN1007_c1_g1_i2.p1	XP_001449772.1	uncharacterized protein GSPATT00016761001 [Paramecium tetraurelia]			0	18.86	20.97	8.37	27.36	24.98	14	28.26	8.72	19.29	7.31	16.81	44.4	13.73	24.27	15.38	9.07	38.51	25.16	24.73	43.15	31.64	36.03	41.56	22.39	0	3.42	12.34	22.25	49.44	28.23	22.13	39.48	50.19	35.86	13.82		0	1.13093	1.1635	0.62293	1.45418	1.37851	0.941106	1.72247
TRINITY_DN1007_c1_g1_i4.p1	CAD8163605.1	unnamed protein product [Paramecium octaurelia]			4.23	0	3.61	0	18.89	8.36	3.23	7.23	0	0	2.2	25.87	33.18	26.32	19.1	10.84	5.24	38.67	8.75	6.87	14.64	29.41	26.52	11.74	4.01	8.14	8.03	16.35	5.71	22.35	12.35	25.32	15.13	25.57	28.25	11.41		0.344828	0	0.275007	0	1.1375	0.62293	0.275007	0.669027
TRINITY_DN10084_c0_g2_i4.p1	CAD8120559.1	unnamed protein product [Paramecium sonneborni]			11.78	35.26	26.34	20.63	70.89	25.61	35.36	40.32	18.45	24.76	44.3	27.9	106.25	65.56	54.34	50.44	40.97	70.39	82.13	51.82	59.14	59.87	75.33	29.37	34.17	111.58	64.97	61.21	61.17	71.38	48.11	48.99	19.75	148.94	54.71	76.17		0.443607	1.04264	0.799087	0.704872	1.65535	0.831877	1.07039	1.35614
TRINITY_DN10084_c0_g2_i5.p1	CAD8120559.1	unnamed protein product [Paramecium sonneborni]			120.67	114.08	124.8	150.72	210.38	273.64	246.82	69.72	123.33	108.15	47.04	98.35	354.44	230.31	333.02	307.72	404.52	263.49	329.48	420.03	185.78	222.36	257.64	243.03	215.42	172.78	159.56	188.13	298.49	226.85	248.69	262.2	356.6	254.93	315.78	267.33		2.24184	2.1635	2.18587	2.50589	2.90111	3.24336	3.14078	1.90304
TRINITY_DN10084_c0_g2_i6.p1	CAD8101876.1	unnamed protein product [Paramecium sonneborni]			239.54	148.65	197.86	199.65	129.73	138.75	121.82	69.96	104.22	58.09	78.67	93.76	252.31	166.13	173.65	200.48	136.51	133.13	116.39	162.83	126.07	130.77	129.02	110.51	465.42	497.63	443.47	555.66	175.35	195.77	216.2	203.81	143.65	160.12	182.5	197.8		3.17632	2.56803	2.82985	2.95047	2.41414	2.50335	2.37573	1.99639
TRINITY_DN10085_c0_g1_i38.p1					174.46	161.9	155.38	175.67	182.23	146.99	124.85	187.8	217.86	477.06	437.01	269.09	102.12	85.54	91.61	58.05	50.02	82.53	116.11	83.22	141.16	131.44	129.41	106.49	0	0	0	0	0	0	3.37	0	0	0	0	0		2.24184	2.14078	2.01792	2.25096	2.28096	2.04614	1.89918	2.60881
TRINITY_DN10085_c0_g1_i46.p1					844.41	882.74	698.78	1010.21	315.63	400.87	391.63	482.71	472.5	702.07	665.58	483.59	339.3	297.1	405.66	316.29	212.03	201.5	298.94	223.07	181.59	296.41	242.23	210.95	0.34	0	0.29	0.11	0	0	0.24	0.41	0	0	0	0		4.48285	4.52482	4.10685	4.73498	3.15866	3.47638	3.47768	4.04614
TRINITY_DN10085_c0_g1_i53.p1					21.95	46.74	61.55	77.14	55.2	111.08	68.74	82.23	192.99	391.65	435.15	210.56	30.24	18.66	30.21	41.33	26.78	29.33	56.16	26.24	54.99	56.94	64.22	92.5	0	0	0	4	0	0	0	0	0	0	0	0		0.526069	0.941106	1.09085	1.34483	1.0635	1.68257	1.26303	1.62293
TRINITY_DN10085_c0_g1_i54.p1					486.67	527.58	465.65	466.01	432.35	290.22	280.35	332.69	364.65	728.87	888.99	453.48	292.9	238.36	262.99	230.22	207.01	275.96	265.69	338.19	187.27	215.92	290.29	141.11	0	0	2	0	0	1	3.32	0	0	4	2	2		3.33628	3.42223	3.16672	3.28244	3.17313	2.68032	2.66903	3.15381
TRINITY_DN10085_c0_g1_i63.p1					295.32	526.41	518.79	396.41	184.81	384	297.95	362.55	91.08	186.22	171.73	125.59	279.59	228.76	246.01	177.42	116.91	131.6	194	149.28	131.52	179.91	135.14	158.71	0	0	0	0	0	0	0	0	0	0	0	0		2.64155	3.34908	3.23726	3.0072	2.08746	2.96162	2.67807	3.19535
TRINITY_DN10087_c1_g1_i1.p1					43	23	14	13	12	27	37	32	16	19	21	15	42	18	14	21	8	12	11	17	6	23	12	7	0	4	0	0	0	0	0	0	0	0	0	1		2.10434	1.45943	1	1.0072	0.941106	1.63227	1.97453	2.04963
TRINITY_DN10088_c0_g1_i1.p2	CAD8195014.1	unnamed protein product [Paramecium octaurelia]	K22940	YIPF1_2; protein YIPF1/2	326.16	360	427	384	353.32	352	387	141	352.09	45.05	134.11	156.14	563.89	297.4	304.28	436.16	350.74	329.01	321.37	454.44	349.3	494	428.92	436.19	461.14	525.91	484.7	416.95	738.11	556.5	506.65	483.31	504.98	659.78	660.67	722.53		3.08746	3.19535	3.32337	3.30012	3.17951	3.18269	3.33628	2.35614
TRINITY_DN10088_c0_g1_i4.p2	CAD8195014.1	unnamed protein product [Paramecium octaurelia]	K22940	YIPF1_2; protein YIPF1/2	16.84	0	0	0	28.68	0	0	0	23.91	182.95	116.89	137.86	17.11	84.6	31.18	42.84	25.1	32.23	41.63	91.56	19.7	0	43.08	50.81	50.37	0	11.3	51.94	27.12	142.54	147.62	86.04	40.44	62.2	80.9	30.47		0.464668	0	0	0	0.722466	0	0	0
TRINITY_DN10089_c0_g1_i2.p1	CAD8058759.1	unnamed protein product [Paramecium sonneborni]			833.23	623.06	788.22	734	520.19	569.43	621.91	198.82	312.22	289	191	200.32	894.37	663.29	851.61	900.57	1026	788.25	929	1162.32	466.64	565	653.55	636.03	962	988	716.89	889.71	977.11	745.87	743.86	668.94	715.98	727.2	685	868		4.38267	3.96717	4.18982	4.21257	3.73444	3.86295	4.01525	2.81147
TRINITY_DN10089_c1_g2_i1.p2	CAD8073446.1	unnamed protein product [Paramecium primaurelia]			2.89	0	7.09	21.92	24.15	31.42	16.9	5.25	4.83	0	22.88	30.47	44.65	28.68	21.01	22.06	51.27	10.95	8.89	25.55	37.58	40.4	26.53	25.36	17.5	0	42.44	10.24	32.49	63.65	23.59	36.9	32	35.87	69.52	37.02		0.214125	0	0.454176	1.15704	1.22651	1.46467	0.978196	0.454176
TRINITY_DN10089_c1_g2_i2.p1	CAD8164271.1	unnamed protein product [Paramecium octaurelia]			73.11	84	93.09	18.94	64.6	82.58	113.1	17.61	84.17	33.33	30.12	22.53	198.66	98.94	177.99	163.93	133.69	147.05	157.2	173.4	70.18	118.39	107.47	119.25	183.5	132.08	123.04	155.11	133.79	78.68	123.86	75.31	124.53	147.59	88.63	102.78		2.37295	2.52356	2.5656	1.0635	2.22651	2.52356	2.93546	1.18903
TRINITY_DN1008_c0_g1_i2.p1	CAD8189589.1	unnamed protein product [Paramecium pentaurelia]	K15501	PPP6R3, SAPS3; serine/threonine-protein phosphatase 6 regulatory subun	4342	4363	5495	3889	8188	7715	7936	4381	7456	6295	6754	6651	9299	7145	9596	9435	11507	9585	10189	15359	8933	10854	11203	9879	7448	7944	7137	7759	17561	15957	16081	13362	13990	13770	14866	14407		5.91767	5.90256	6.12743	5.76288	6.80864	6.73078	6.80748	6.26941
TRINITY_DN10091_c0_g1_i4.p2					41	16	19	43	0	0	0	0	0	0	1	0	0	0	0	0	0	0	0	0	0	0	0	0	163	256	191	126	0	0	0	0	0	0	0	0		2.45943	1.45943	1.56071	2.53605	0	0	0	0
TRINITY_DN10092_c0_g1_i1.p1	CAD8078208.1	unnamed protein product [Paramecium sonneborni]			43.81	14.09	11.07	21.46	27.14	13.84	12.94	12.86	19.27	0	13.99	16.41	24.45	22.55	11.29	16.63	13.58	5.84	28.23	31.27	32.7	15.3	20.84	8.56	21.13	48.79	0	14.24	22.06	55.32	71.44	44.91	31.22	6.74	26.24	29.35		1.70487	0.782409	0.613532	1.08406	1.26303	0.782409	0.757023	0.887525
TRINITY_DN10092_c0_g1_i2.p1	XP_001427026.1	uncharacterized protein GSPATT00030262001 [Paramecium tetraurelia]			188.71	194.55	224.12	262.2	407.04	406.76	337.04	140.53	632.96	482.95	380.23	502.47	469.89	395.26	554.04	425.96	566.37	443.79	508.57	639.85	378.7	486.54	499.48	446.62	332.31	308.81	242.93	306.99	1434.5	1099.23	1210.07	1034.97	1206.98	1104.32	1463.34	1315.55		3.46336	3.48929	3.58616	3.91073	4.49697	4.50843	4.28021	3.39643
TRINITY_DN10092_c0_g1_i4.p1	XP_001427026.1	uncharacterized protein GSPATT00030262001 [Paramecium tetraurelia]			131.48	121.36	120.81	42.34	295.83	191.39	244.02	201.62	94.76	45.05	230.78	221.12	266.66	156.19	167.68	174.41	168.05	146.36	184.21	274.88	111.6	96.16	131.68	89.82	47.56	173.4	149.07	131.77	109.44	262.45	234.49	141.12	222.79	215.94	154.42	136.1		2.96717	2.854	2.76341	1.68257	4.0268	3.45812	3.80941	3.84197
TRINITY_DN10093_c0_g1_i3.p1					296.41	306.02	275.83	331.25	202.94	216.91	213.12	260.82	24.61	96.29	74.03	34.69	91.17	96.9	69.99	65.19	25.08	45	60.59	54.44	40.54	51	40.45	9	0	2	3	0	0	1	2	0	0	0	0	1		3.72356	3.75061	3.52105	3.88069	3.22188	3.31759	3.32481	3.87676
TRINITY_DN1009_c0_g1_i1.p1	CAD8065332.1	unnamed protein product [Paramecium sonneborni]			39.48	40.52	51.59	42.37	53.99	71.84	69.57	37.3	46.61	35.54	11.81	82.64	76.35	58.29	81.64	97.98	77.25	72.3	79.03	120.84	92	91.28	86.15	104.02	97.33	116.55	99.43	107.67	102.33	144.82	129.89	114.51	156.78	179.44	152.46	174.43		0.978196	0.9855	1.11103	1.02857	1.20789	1.46467	1.45943	1.11103
TRINITY_DN1009_c0_g1_i10.p1	CAD8065332.1	unnamed protein product [Paramecium sonneborni]			73.52	91.99	121.36	109.81	195.01	164.21	145.73	85.7	167.33	161.46	170.99	156.32	239.65	135.71	143.36	158.59	203.3	198.7	239.81	258.93	223.51	221.43	251.85	209.2	249.47	222.45	212.51	210.33	385.67	327.99	374.28	307.81	289.67	318.56	339.13	388.9		1.31034	1.5008	1.70044	1.68706	2.29572	2.10769	2.0036	1.67807
TRINITY_DN100_c0_g1_i1.p1	CAD8185655.1	unnamed protein product [Paramecium pentaurelia]			276.05	360.3	490.71	285.42	685.66	553.05	572.21	326.57	384.7	254.04	289.32	263.6	583.22	515	498.79	560.77	661.2	492.48	555.64	1053.7	483.47	516.45	526.81	490.25	572.89	585.95	577	573.31	1426.34	1139.43	1114.47	912.53	1151.46	1094.69	1242.86	1337.83		2.12763	2.41414	2.69599	2.1635	3.21568	2.9486	3.02326	2.59932
TRINITY_DN100_c0_g1_i2.p1	CAD8185655.1	unnamed protein product [Paramecium pentaurelia]			360.95	363.7	532.29	330.58	631.34	618.95	602.79	350.43	341.3	251.96	292.68	308.4	632.78	457	545.21	502.23	800.8	515.52	550.36	1022.3	453.53	528.55	486.19	536.75	590.11	666.05	574	607.69	1413.66	1108.57	1090.53	940.47	1188.54	1078.31	1253.14	1333.17		2.44095	2.43029	2.80323	2.33914	3.11603	3.09761	3.09592	2.6893
TRINITY_DN10102_c0_g1_i1.p1	CAD8153975.1	unnamed protein product [Paramecium octaurelia]	K11374	ELP2; elongator complex protein 2	441	332.92	479	394	604.25	675	572.84	250	372	332	212	274	959.38	708	804.82	722.62	939	750	772	1153.48	525	675	674	609	822	848	810.21	778.74	792.37	600.57	709	562.09	609.78	540.19	621.61	580.08		3.46205	3.07895	3.45681	3.31759	3.86987	4.02768	3.83895	3.03914
TRINITY_DN10103_c0_g1_i3.p1	CAD8069839.1	unnamed protein product [Paramecium primaurelia]	K06063	SNW1, SKIIP, SKIP; SNW domain-containing protein 1	627.63	709.95	1057.32	648.47	1083.58	769.16	1199.28	385.65	795.87	423.07	348	549.46	1278.37	776.02	1216.27	960.1	1017.13	911.31	1193.41	1110.35	888.47	1220.45	716.46	951.86	1057.93	765.94	849.58	1186.97	1393.75	1428.02	1081.87	1323.02	1127.66	1138.8	931.29	1302.29		4.04876	4.19771	4.64731	4.09677	4.78973	4.32481	4.97361	3.71699
TRINITY_DN10103_c0_g1_i7.p1	CAD8069839.1	unnamed protein product [Paramecium primaurelia]	K06063	SNW1, SKIIP, SKIP; SNW domain-containing protein 1	0	115.19	0	120.65	153.73	120.57	114.14	15.14	114.48	12.32	34.35	14.25	125.92	246.99	179.59	157.88	220.5	173.81	0	297.16	203.6	253.38	377.18	45.59	103.83	125.57	87.33	70.11	400.81	147.56	159.74	360.43	238.44	165.29	262.17	287		0	1.91839	0	1.9855	2.24489	1.98185	1.9486	0.555816
TRINITY_DN10103_c0_g1_i8.p1	CAD8069839.1	unnamed protein product [Paramecium primaurelia]	K06063	SNW1, SKIIP, SKIP; SNW domain-containing protein 1	739.37	322.85	447.68	463.88	665.7	882.27	604.58	256.21	204.66	348.61	292.64	187.29	899.71	513	577.14	862.02	911.37	769.89	741.59	1604.49	394.92	567.17	968.36	863.55	916.24	1099.49	934.09	822.92	1166.44	895.42	1243.39	491.55	1068.91	1216.91	1476.55	989.71		4.24108	3.12267	3.45418	3.61706	4.08831	4.4822	3.9991	3.15218
TRINITY_DN10105_c0_g1_i19.p1	CAD8197469.1	unnamed protein product [Paramecium octaurelia]			39.67	24.01	80.01	0	0	60.99	10.37	0	2.8	30.18	0	0	79.39	25.5	100.35	189.73	165.25	139.65	164.6	230.82	61.51	0	217.24	112.55	109.89	121.63	74.68	144.06	304.15	152.89	4.64	131.54	122.68	21.72	73.03	183.24		0.879706	0.584963	1.3505	0	0	1.18903	0.286881	0
TRINITY_DN10105_c0_g1_i2.p2	CAD8197469.1	unnamed protein product [Paramecium octaurelia]			10.79	50.51	17.68	47.01	118.08	28.05	53.86	120.66	76.51	60.31	54.6	47.53	91.4	97.84	122.69	42.01	95.49	86.28	98.74	105.51	54.92	128.66	104.13	123.59	85.73	78.19	101.51	0	186.43	167.88	301.05	153.35	119.44	239.97	111.94	118.05		0.298658	1.03562	0.422233	0.992768	1.79494	0.669027	1.11103	2.08066
TRINITY_DN10105_c0_g1_i23.p1	CAD8197469.1	unnamed protein product [Paramecium octaurelia]			100.4	25.4	0	21.32	101.91	100.41	96.55	12.31	77.42	7.47	69.18	126.79	186.27	61.83	65.25	98.63	120.19	0	83.84	219.7	117.85	211.37	0	62.46	133.46	0	132.95	94.38	68.01	193.09	102.84	124.82	166.96	149.22	180.75	122.57		1.62293	0.604071	0	0.526069	1.63227	1.62293	1.60881	0.400538
TRINITY_DN10105_c0_g1_i28.p1	CAD8197469.1	unnamed protein product [Paramecium octaurelia]			96.77	113.85	157.77	99.27	220.71	242.21	288.04	117.9	143.03	104.95	111.33	102.54	237.19	133.14	174.61	203.22	185.89	281.72	192.3	264.78	185.38	213.71	262.88	227.95	175.78	366.43	280.33	207.05	458.28	402.03	681.39	361.51	358.85	458.14	552.72	508.86		1.62293	1.774	2.04264	1.65076	2.51602	2.63459	2.87774	2.08066
TRINITY_DN10109_c2_g1_i3.p1					44	27	54	32	41	50	34	48	47	50	55	40	47	22	40	26	18	22	35	25	29	19	25	17	0	1	0	1	0	0	1	0	0	0	0	0		2.55582	1.99639	2.72465	2.20477	2.48027	2.73769	2.29866	2.97085
TRINITY_DN1010_c0_g2_i4.p1	CAD8068695.1	unnamed protein product [Paramecium primaurelia]			76.39	58.84	28.24	68.57	95.73	143.06	122.05	75.5	165.69	175.33	198.64	129.44	0	115.92	89.91	10.51	119.67	144.42	85.14	104.92	60.74	65.99	40.81	0	97.53	69.73	64.23	118.57	205.24	171.8	170.22	142.82	57.97	190.21	103.75	184.63		1.49057	1.24489	0.687061	1.39506	1.70044	2.13093	1.9855	1.70929
TRINITY_DN1010_c0_g2_i5.p1	CAD8068695.1	unnamed protein product [Paramecium primaurelia]			30.35	0	45.94	9.76	83.33	40.59	94.36	18.47	0.01	14.66	0	126.9	59.02	160.56	134.53	145.43	157.03	0	124.57	175.11	127.54	138.74	302.39	231.72	79.5	109.11	84.16	3.68	176.26	130.19	153.01	96.8	275.42	200.74	202.52	78.56		0.782409	0	1	0.298658	1.5656	0.970854	1.7137	0.641546
TRINITY_DN1010_c0_g2_i6.p1	CAD8068695.1	unnamed protein product [Paramecium primaurelia]			57.26	48.71	74.02	54.67	93.94	52.3	26.59	110.03	98.83	141.01	150.53	154.65	113.37	30.52	86.26	100.37	17.03	62.15	52.25	169.4	129.53	151.32	111.43	86.41	31.96	55.15	77.42	69.65	74.85	114.16	136.23	113.42	83.2	131.36	154.89	133.28		1.64616	1.48027	1.81967	1.60407	2.16027	1.56071	1.0072	2.63227
TRINITY_DN1010_c0_g2_i9.p1	CAD8068695.1	unnamed protein product [Paramecium primaurelia]			0	72.46	59.81	0	0	22.05	0	0	85.47	0	67.83	0	145.6	0	32.3	55.7	54.27	84.43	119.04	20.57	147.19	12.95	17.37	70.88	0	0	14.19	19.11	51.65	122.85	84.55	189.96	100.4	62.7	150.84	192.53		0	1.42761	1.20163	0	0	0.604071	0	0
TRINITY_DN10111_c0_g1_i2.p1	CAD8189119.1	unnamed protein product [Paramecium octaurelia]			52	36	68	31	63	43	77	38	88	77	73	58	88	57	64	71	61	79	116	81	91	141	81	82	50	43	75	34	109	124	128	112	100	114	149	103		2.54102	2.11103	2.78241	1.97085	2.77821	2.33628	3.06867	2.46205
TRINITY_DN10111_c0_g3_i1.p1	CAD8198610.1	unnamed protein product [Paramecium pentaurelia]	K11231	SLN1; osomolarity two-component system, sensor histidine kinase SLN1 [	47.36	0	0	62.27	52.14	97.8	92.88	0	43.5	0	57.84	0	136.59	96.46	113.41	82.34	129.68	76.37	155.11	198.34	109.09	172	149.69	166.53	168.03	164.33	120.41	102.06	310	208.33	239.98	140.74	239.34	236.6	235.85	196.3		0.956057	0	0	1.1635	1.02148	1.55582	1.53107	0
TRINITY_DN10115_c0_g2_i1.p1					638.94	565.17	607.49	622.23	444.74	475.04	520.38	520.58	264.66	378.85	479.7	261.71	336.06	214.28	243.31	220.36	192	190.92	230.64	244.19	144.95	242.47	214.72	158.83	4	1	1	6	0	0	7	18	0	2	5	0		4.3067	4.12102	4.12267	4.27501	3.80632	3.904	4.06005	4.35544
TRINITY_DN1011_c0_g1_i6.p1					359	337	409	335	566	619	590	307	445	349	415	397	727	497	689	658	818	685	696	1047	555	787	715	623	602	651	607	600	985	920	881	690	882	895	953	886		3.25096	3.15056	3.30889	3.16511	3.84097	3.96901	3.93829	3.35896
TRINITY_DN1011_c0_g2_i2.p1					605	518	584	544	1248	1233	1256	676	160	119	279	156	1098	684	982	1060	1004	1016	1197	1738	404	422	306	342	918	1097	982	972	2156	2016	2219	1699	1277	1490	1582	1549		3.39506	3.17473	3.23573	3.25852	4.35544	4.34554	4.40599	3.85898
TRINITY_DN10123_c0_g1_i3.p1					201	177	157	194	102	131.97	113.86	168	101	177	216	137	120	89	54	52	44	37	52	78	42	76	90	36	0	1	0	0	0	0	0	0	0	0	0	0		3.47379	3.29425	3.05311	3.43696	2.61353	2.94111	2.7845	3.55827
TRINITY_DN10129_c0_g1_i15.p1	XP_001440236.1	uncharacterized protein GSPATT00009231001 [Paramecium tetraurelia]	K06258	SV2; MFS transporter, VNT family, synaptic vesicle glycoprotein 2	568.38	524.11	534.91	775.82	372.86	285	533.67	136.24	335.05	340.82	117.86	4.26	370.42	489.2	594.58	746.55	430.62	493.31	440.53	762.51	489.42	468.2	490.94	523.02	1677.22	1265.57	1175.55	1021.8	1381.95	927.59	837.85	709.03	1053.66	902.79	1057.44	994.72		3.36317	3.23879	3.17313	3.7761	2.81558	2.4957	3.31034	1.93734
TRINITY_DN10129_c0_g1_i4.p1	XP_001440236.1	uncharacterized protein GSPATT00009231001 [Paramecium tetraurelia]			910.17	1120.59	1548.1	879.5	404.42	570.19	412.03	256.33	396.62	250.48	234.63	287.52	1276.98	646.85	852.53	812.02	604.56	200.6	397.11	718.37	288.51	293.24	360.16	345.05	1523.85	1514.37	1404.77	2349.12	649.55	692.3	823.34	760.41	688.51	906.23	771.97	602.05		3.98003	4.24184	4.58736	3.93546	2.90881	3.35473	2.97085	2.65306
TRINITY_DN10129_c0_g1_i8.p1	XP_001440236.1	uncharacterized protein GSPATT00009231001 [Paramecium tetraurelia]			25.19	112.9	63.36	8.22	252.52	214.06	67.34	125.81	74.32	20.44	264.67	379.14	164.7	82.15	93.29	17.24	127.02	244.3	311.01	145.9	87.46	397.89	338.34	128.48	8.91	160.77	163.58	92.36	214.5	265.34	468.1	283.78	193.59	245.25	197.5	296.74		0.495695	1.49057	0.956057	0.176323	2.34199	2.16027	1.08406	1.848
TRINITY_DN1012_c0_g1_i2.p1					388	396	562	354	775	601	686	268	379	260	274	375	902	520	661	672	661	637	707	998	520	667	631	622	635	663	610	581	1230	1159	1193	947	963	962	1102	991		2.20789	2.21412	2.53605	2.10434	3.02857	2.71809	2.91265	2.06005
TRINITY_DN10132_c0_g1_i1.p1	CAD8080355.1	unnamed protein product [Paramecium sonneborni]	K14816	REI1; pre-60S factor REI1	2432	2213.79	3031	2222	4022	4013.33	4025.82	1939	3407.18	2686	2461	2677	5485	3502.94	4777	4722.94	5156.51	4510.64	4711.39	6721	4360	5846	5334	5127.38	5051.61	4739	4278.96	4887	6142.03	4846.32	5091.31	4151.17	4745.88	4523.56	4869	4537		6.44294	6.29076	6.63894	6.32085	7.15431	7.16148	7.19977	6.46385
TRINITY_DN10132_c0_g1_i2.p1	CAD8080355.1	unnamed protein product [Paramecium sonneborni]	K14816	REI1; pre-60S factor REI1	0	45.21	0	0	0	48.67	94.18	0	47.82	0	0	0	0	48.06	0	49.06	142.49	48.36	278.61	0	0	0	0	98.62	196.39	0	51.04	0	99.97	47.68	95.69	238.83	47.12	47.44	0	0		0	1.3505	0	0	0	1.42761	2.12102	0
TRINITY_DN10134_c0_g1_i19.p1					0	11.89	50.05	20.06	10.07	55.98	29.01	43.72	0	0	0	22.06	50.27	53.52	27.55	36.64	34.74	72.23	61.65	83.91	22	65.25	72.46	33.62	0	7.08	8.77	43.26	32.07	52.53	23.19	12.39	46.57	44.14	38	60.7		0	0.443607	1.27501	0.695994	0.389567	1.4489	0.941106	1.43829
TRINITY_DN10134_c0_g1_i41.p2					69	0	0	34.94	69.27	67.59	77.6	85.22	79.95	57.27	107.25	53.06	137.07	53.73	120.39	125.04	79.63	1.04	120.36	166.45	97.81	56.8	40.62	130.38	66.08	91.92	80.23	51.74	0	59.02	0	46.18	0	113.86	0	72.3		1.61824	0	0	1.03562	1.61824	1.59932	1.76129	2.08746
TRINITY_DN10136_c0_g2_i1.p1					38.47	112	68.92	75.14	61.84	29.38	42.71	102.5	0	14.93	7.51	8.55	0	14.28	18.85	42	12.86	0	21.62	0	0	0	0	0	0	0	0	0	0	0	0	0	0	0	0	0		1.774	3	2.32769	2.53107	2.29278	1.52105	1.91839	3.20945
TRINITY_DN10137_c0_g1_i1.p2					88.13	100.87	156.71	79.09	227.08	152.77	152.86	140.14	143.41	126.23	161.23	133.42	183	103.9	152.09	122.63	142.68	81.53	151.11	199.67	116.14	175.99	127.73	135.42	101.48	137.25	115.75	96.32	385.67	501.56	624.18	535.74	407.08	414.89	493.52	365.49		2.44095	2.58976	3.04963	2.32193	3.62994	3.12433	3.15381	3.31904
TRINITY_DN10137_c0_g1_i2.p2					45.87	37.13	48.29	54.91	67.92	82.23	63.77	69.86	45.59	17.77	51.77	83.99	53	32.1	67.91	42.37	35.32	48.85	39.89	63.22	40.86	11.01	50.27	24.58	49.52	79.75	47.25	49.68	54.33	50.18	67.7	51.26	49.92	67.11	59.31	56.51		2.19849	1.95606	2.17313	2.41954	2.65992	2.90881	2.62059	2.9982
TRINITY_DN10138_c0_g1_i12.p1			K24469	SVEP1; sushi, von Willebrand factor type A, EGF and pentraxin domain-c	415.37	333.2	367.42	423.42	184.68	143.28	119.55	197.7	154.79	204.39	230.87	134.54	146.32	108.54	75.57	76.78	68.12	86	60.05	69.85	57.9	81.97	61.93	58.99	2	1	3	0	1	3	2	1	0	0	0	0		4.59096	4.27352	4.3147	4.62936	3.49185	3.17473	2.97269	3.90977
TRINITY_DN10140_c0_g1_i3.p1					227.09	165.2	189.54	196	116	145.06	76.58	152	62.02	87.88	104.45	84.26	47.58	66	66.47	71	10.8	53.95	57	60.27	48.05	36.03	79.65	25.02	0	0	3.6	0	0	0	1	0	2	0	0	0		2.41954	2.04264	2.11437	2.25096	1.68257	1.91456	1.32193	2.23266
TRINITY_DN10141_c0_g1_i3.p1					48.04	41.99	54.23	40.83	41.68	11.08	40.88	17.86	18.34	22.35	35.95	11.32	24.65	24.48	12.29	25.28	23.85	2.08	1.99	0	11.72	5.4	7.14	1.56	0	0	0	0	0	0	0	0	0	0	0	0		2.24489	2.08746	2.30159	2.07724	2.08746	0.903038	2.10098	1.47508
TRINITY_DN10144_c0_g3_i1.p1					36	37	14	20	15	31	15	34	35	69	72	39	8	20	10	7	5	0	7	4	1	16	10	10	0	0	0	0	0	1	3	0	0	0	0	0		2.04963	2.07382	1.09761	1.46989	1.20789	1.90689	1.23879	2.26303
TRINITY_DN10145_c0_g2_i2.p1					116	81	89	102	90	108.21	108	120	21	44	38	21	110	86	68.17	91	53	52	56.04	60	8	13	21	11	0	0	0	0	0	0	0	1	0	0	0	0		3	2.54597	2.57773	2.85	2.68257	2.9222	2.94673	3.35614
TRINITY_DN10149_c0_g1_i1.p1					127	112	182	143	339	324	319	133	59	37	52	75	279	198	230	252	290	286	243	436	114	150	175	121	151	185	208	216	525	476	553	293	293	438	332	399		3.60288	3.42895	3.99005	3.77926	4.94767	4.90159	4.90689	3.99639
TRINITY_DN1014_c0_g1_i25.p1	CAD8158214.1	unnamed protein product [Paramecium pentaurelia]			29.05	14.75	23.28	11.46	56.14	34.38	20.99	21.86	19.05	10.42	14.04	24.07	45.89	19.05	35.4	37.42	26.56	32.97	26.68	74.51	25.66	32.89	46.01	37.55	45.43	50.93	46.54	26.77	55.63	50.66	52.05	43.04	56.22	59.41	78.56	58.37		1.60407	1.02148	1.32769	0.85599	2.30451	1.78241	1.33342	1.5656
TRINITY_DN1014_c0_g1_i39.p2	CAD8079688.1	unnamed protein product [Paramecium sonneborni]			39.69	251.3	0	194.73	228.21	221.13	224.99	0	0	0	0	242.22	574.49	477.36	0	116.63	0	0	0	0	0	0	0	0	529.56	171.9	184.61	0	559.96	693.76	627.47	592.36	595.61	883.02	745.7	547.33		0.565597	2	0	1.74846	1.90304	1.87578	1.9222	0
TRINITY_DN1014_c0_g1_i4.p1	XP_053676155.1	lipopolysaccharide-induced tumor necrosis factor-alpha factor homolog [Anopheles nili]			33.93	24.47	39.69	32.58	42.11	37.31	25.64	23.26	20.89	9.54	13.57	14.92	23.23	22.96	19.02	35.95	30.86	34.91	32.91	16.33	8.81	16.33	33.42	23.4	38.66	35.51	47.27	33.99	80.11	47.17	55.81	33.44	76.9	71.51	49.55	63.71		1.08406	0.847997	1.14405	1.05658	1.25096	1.15704	0.903038	0.9855
TRINITY_DN1014_c0_g1_i42.p2	XP_053676155.1	lipopolysaccharide-induced tumor necrosis factor-alpha factor homolog [Anopheles nili]			830.19	523	1075.92	598.46	1213.19	1021.32	932.96	683.46	1782.07	1430	1749.39	1353.79	764.17	455.21	1106.54	806.13	1307.49	976.85	1206	1886.16	1751.97	2130.44	2002.95	1727.45	1206.97	1743.09	1658.86	1533.58	3777.74	3273.36	3241.93	2940	3116.21	2984.25	3569.15	3131.29		3.47638	2.86394	3.70266	3.05485	3.96901	3.74416	3.65764	3.53356
TRINITY_DN10152_c0_g1_i10.p1					6.23	6.16	15.27	5.97	34.44	24.66	66.91	38.25	65.32	38.81	21.29	75.27	25.69	79.46	26.95	15.92	25.06	36.3	50.42	61.12	39.04	9.91	10.68	25.75	22.47	0	73.53	7.95	69.23	80.18	146.43	96.97	77.4	127.07	161.95	143.14		0.594549	0.584963	1.1177	0.584963	1.94111	1.61353	2.74201	2.32769
TRINITY_DN10152_c0_g1_i11.p1					47.65	36.48	76.63	9.42	111.27	72.82	72.91	87.35	78.05	79.78	78.23	133.82	176.36	80.33	88.9	63.47	90.74	128.51	86.2	100.08	116.2	185.27	107.18	122.01	41.8	24.33	33.54	36.97	153.68	218.16	279.47	226.52	187	177.26	308.21	163.24		2.01078	1.72247	2.46467	0.687061	3.01436	2.50589	2.53356	3.01792
TRINITY_DN10152_c0_g1_i2.p1					108.28	144.31	115.15	112.61	278.01	323.5	307.59	183.58	284.5	256.1	280.98	308.02	470.68	213.95	361.27	355.76	419.9	315.53	410.49	529.23	313.66	391.73	376.13	321.69	208.14	244.51	174.46	210.35	834.27	996.59	1078.81	949.33	884.09	1016.96	968.82	750.76		3.01614	3.37434	2.9982	3.07895	4.26379	4.48543	4.44493	4.03298
TRINITY_DN10152_c0_g1_i4.p2					3.84	18.05	19.95	0	29.28	15.02	31.59	27.82	16.13	32.3	20.5	65.89	50.27	34.26	13.88	30.85	36.3	26.66	45.9	48.57	26.1	40.09	50.01	53.55	14.59	4.16	6.47	16.73	100.81	112.06	125.28	104.19	96.51	82.71	110.01	82.86		0.333424	1.14405	1.16993	0	1.57531	1.01436	1.67807	1.76553
TRINITY_DN10156_c0_g1_i34.p1					26.81	42.57	56	26.35	85.8	96.63	106.61	41	49.07	18.43	59.81	49.13	116.86	95.62	120.53	167.94	121.03	100.97	81.27	195.6	140.77	205.52	118.5	80.19	102.18	84.9	72.96	105.77	30.75	35.75	33.32	41.67	36.75	55.61	30.95	50.08		0.613532	0.863938	1.0072	0.604071	1.41684	1.53107	1.65076	1.01436
TRINITY_DN10156_c2_g1_i2.p1					13	10	13	8	13	34	14	6	10	2	1	10	20	29	13	47	25	16	34	69	45	40	25	36	20	24	11	12	5	0	10	1	13	13	16	8		0.863938	0.695994	0.815575	0.594549	0.85599	1.65535	0.933573	0.565597
TRINITY_DN10157_c0_g1_i2.p1	CAD8140151.1	unnamed protein product [Paramecium octaurelia]			158	157	226	158	223	196	220	113	137	160	137	144	334	257	327	321	386	274	341	460	262	287	370	326	273	262	246	234	454	436	487	360	444	355	470	421		1.82375	1.80323	2.11437	1.82782	2.18903	2.04963	2.20789	1.72683
TRINITY_DN1015_c0_g1_i3.p1	CAD8114424.1	unnamed protein product [Paramecium sonneborni]			119.96	148.1	187.43	169.56	91.87	91.34	95.2	28.67	15.48	0	20.13	65.24	163.73	120.24	160.41	147.76	127.23	131.8	122.96	170.65	60.15	75.11	47.31	28.21	133.08	170.58	147.45	194.11	112.91	165.55	58.42	112.89	47.19	48.92	45.11	62.75		2.60644	2.852	3.06005	3.04264	2.28688	2.28983	2.36457	1.3505
TRINITY_DN1015_c0_g1_i4.p1	CAD8091615.1	unnamed protein product [Paramecium primaurelia]	K05275	E1.1.1.65; pyridoxine 4-dehydrogenase [EC:1.1.1.65]	5438.71	5081.84	5591.56	4915.19	5699.93	5702.77	6430.83	3350.12	5617.01	4588.77	4853.38	4933.82	12741.2	8231.92	10086.5	10269.9	8138.67	7221.4	7974.78	10773.1	7451.62	10038.8	9265.52	8847.38	7238	7484.81	7492.81	7540.97	11196.4	10029.8	10922.5	10270.2	6909.78	6902.01	7627.75	7052.53		6.96417	6.84662	6.88118	6.82299	7.02059	7.02967	7.23716	6.61397
TRINITY_DN1015_c0_g1_i5.p1	CAD8114424.1	unnamed protein product [Paramecium sonneborni]			106.33	43.06	45.01	27.25	45.2	39.89	89.97	62.22	63.51	77.23	66.49	47.94	117.11	62.84	79.08	44.31	74.09	64.81	87.26	59.25	51.23	18.07	51.17	34.4	57.92	63.61	64.74	51.92	94.73	85.7	117.09	82.95	53.03	82.06	122.14	78.72		2.75916	1.72683	1.70487	1.31615	1.7866	1.66903	2.58976	2.40599
TRINITY_DN10160_c0_g1_i1.p1					132	93	99	97	32	23	21	24	14	25	30	27	25	57	41	27	6	31	9	14	21	21	27	22	0	0	0	0	0	0	0	0	0	0	0	0		3.0635	2.61589	2.60881	2.6893	1.47508	1.19535	1.14405	1.43829
TRINITY_DN10162_c0_g1_i3.p1	CAD8125233.1	unnamed protein product [Paramecium sonneborni]			11.66	51.03	26.58	0	17.22	32.75	54.36	6.8	16.7	12.53	0	49	25.56	27.62	88.04	58.77	21.28	65.62	75.8	50.03	29.16	21.86	39.02	27.11	6.56	64.37	38.25	21.67	67.87	47.18	73.23	42.02	29.17	10.93	0.89	51.9		0.604071	1.70929	1.07039	0	0.823749	1.31034	1.81147	0.475085
TRINITY_DN10162_c0_g1_i6.p1	CAD8083240.1	unnamed protein product [Paramecium primaurelia]			27.07	0	31.42	26.13	63.14	56.04	53.52	19.41	10.3	11.47	23.65	0	81.18	24.12	16.51	0	77.49	17.38	14.35	97.12	20.84	25.14	24.98	25.89	65.14	37.38	61.37	60.53	30.76	59.82	54.26	39.98	72.74	42.89	111	55.97		1.1375	0	1.18903	1.11103	1.91839	1.79909	1.77821	1.0635
TRINITY_DN10165_c0_g1_i17.p1	CAD8205940.1	unnamed protein product [Paramecium pentaurelia]			39.2	0	0	68.19	15.65	0	0	0	45.41	0	0	228.94	249.03	87.48	170.46	40.28	0	177.16	144.71	323.4	215.13	57.52	264.94	62.01	121.34	29.97	53.78	0	157.04	158.06	93.67	28.74	165.21	89.04	68.64	0		0.941106	0	0	1.37851	0.443607	0	0	0
TRINITY_DN10165_c0_g1_i2.p1	CAD8122925.1	unnamed protein product [Paramecium sonneborni]			46.99	65.16	132.58	116.23	131.12	81.73	159.67	53.62	0	65.15	93.45	101.13	101.07	152.45	49.13	155.78	216.3	93.41	203.79	310.03	124.17	353.37	175.4	174.84	88.62	177.71	193.92	199.96	123.49	84.36	186.85	157.77	179.91	78.31	254.67	108.87		1.07724	1.33342	1.95977	1.91073	2.0321	1.55582	2.28688	1.38957
TRINITY_DN10165_c0_g1_i29.p1	CAD8099237.1	unnamed protein product [Paramecium primaurelia]	K15426	PPP4R4; serine/threonine-protein phosphatase 4 regulatory subunit 4	14.19	55.84	91.41	0	64.25	93.56	36.73	10.25	49.41	0	0	57.42	21.58	25.32	96.14	59.95	96.37	23.48	41.34	89.76	74.25	28.13	92.14	47.02	17.8	53.82	37.37	59.72	45.85	117.18	51.23	77.15	24.93	85	61.6	39.2		0.422233	1.20789	1.58015	0	1.32769	1.68706	0.918386	0.389567
TRINITY_DN10165_c0_g1_i3.p1	CAD8205940.1	unnamed protein product [Paramecium pentaurelia]			97.62	82.93	55.54	0.01	178.08	153.7	108.64	172.69	283.18	204.54	356.73	91.92	69.12	141.44	121.69	181.38	178.33	43.59	86.51	0	61.42	0	0	145.39	74.15	116.24	72.69	117.96	164.35	174.4	308.25	401.44	183.15	199.9	222.98	409.23		1.72683	1.55582	1.14405	0	2.37573	2.21412	1.86394	2.63227
TRINITY_DN10165_c0_g1_i6.p1	CAD8122925.1	unnamed protein product [Paramecium sonneborni]	K15426	PPP4R4; serine/threonine-protein phosphatase 4 regulatory subunit 4	0	52.07	49.48	1.57	20.9	18	36.96	26.44	0	31.31	19.82	60.59	99.2	61.31	103.57	31.61	0	53.36	72.65	66.81	139.03	239.98	40.52	138.74	73.09	41.26	57.25	11.36	33.27	79	148	11.9	59.8	164.75	42.11	147.69		0	1.15056	1.05658	0.0565835	0.575312	0.516015	0.925999	0.847997
TRINITY_DN10169_c0_g2_i1.p1	CAD8058577.1	unnamed protein product [Paramecium primaurelia]			252.41	182.51	236.5	220.8	150.17	150.78	206.11	95	107.59	84.26	83	73.66	309.88	226.36	276.77	216.14	271.32	276.8	240.99	241.03	197.86	253.8	246.74	192.32	373.67	343.65	332.68	426.62	227.27	185.94	240.64	162.53	229.54	240.19	180.17	218.8		2.64847	2.24793	2.46728	2.49057	2.03914	2.04963	2.43296	1.81558
TRINITY_DN10169_c0_g2_i4.p1	CAD8064408.1	unnamed protein product [Paramecium sonneborni]			85.59	100.49	123.5	81.2	47.83	114.22	45.89	0	19.41	23.74	0	26.34	124.12	42.64	71.23	137.86	45.68	27.2	58.01	91.97	54.14	44.2	60.26	36.68	172.33	164.35	122.32	81.38	82.73	28.06	72.36	42.47	51.46	39.81	133.83	49.2		1.46989	1.60407	1.73985	1.42223	0.9855	1.74416	0.978196	0
TRINITY_DN1016_c0_g1_i3.p1	XP_001461205.1	uncharacterized protein GSPATT00026155001 [Paramecium tetraurelia]			1417	1494	2055	1389	1853	1823	2031	1094	937	758	793	700	2776	2157	2530	2559	2146	1773	2045	2847	1086	1343	1435	1384	2053	2235	2052	2215	2216	1902	1902	1770	1579	1648	1635	1621		3.20163	3.24793	3.56925	3.17473	3.5373	3.52105	3.69933	3.17473
TRINITY_DN10171_c0_g1_i1.p1					6	0	0	8	0	17	8.9	6.34	5	0	0	0	0	24	22	24	36	19	35	37	0	0	0	11	7	8	0	7	15.62	15	23.45	3.83	28	23	20	20		0.790772	0	0	1	0	1.64616	1.09085	1
TRINITY_DN10173_c0_g1_i4.p1	CAD8196160.1	unnamed protein product [Paramecium octaurelia]			8.93	0	27.33	11.9	8.02	42.68	10.57	8.25	5.02	33.35	11.61	25.58	30.93	16.33	27.81	8.7	25.18	38.7	36.03	56.03	21.91	9.21	11.46	4.67	11.21	47.63	42.65	47.58	28.74	28.03	25.93	6.04	76.2	34.24	54.83	48.03		0.422233	0	0.963474	0.536053	0.378512	1.38405	0.495695	0.485427
TRINITY_DN10173_c0_g1_i5.p1	CAD8196160.1	unnamed protein product [Paramecium octaurelia]			50.54	58.11	100.37	56.46	93.42	69.66	98.58	45.97	73.65	47.92	63.75	86.17	112.58	93.87	111.16	131.81	95.32	100.23	113.15	124.4	72.45	128.23	100.37	98.02	91.84	65.97	53.86	82.7	155.51	145.82	131.75	110.05	79.67	111.88	118.19	114.18		1.55582	1.67807	2.18587	1.66903	2.19219	1.87971	2.28688	1.70044
TRINITY_DN10175_c0_g1_i1.p1	CAD8127185.1	unnamed protein product [Paramecium sonneborni]			530	419	626	477	406	444	435	226	170	149	118	158	530	361	432	518	464	396	431	683	254	300	273	282	777	840	651	902	447	422	358	359	343	346	286	362		3.7366	3.40735	3.84499	3.60051	3.37573	3.5008	3.50589	2.94111
TRINITY_DN10177_c0_g1_i2.p1	CAD8084097.1	unnamed protein product [Paramecium primaurelia]			183.25	109.41	295	159.51	217.08	191.42	244	105	211.42	145.07	119.9	209	386.93	272.24	311.26	298.18	321.3	364	352	501.85	365.78	379	431	383.66	236.74	303	303.09	265.85	692.28	486.73	518.13	483.91	621.71	458.13	625.99	667.67		1.36737	0.948601	1.73118	1.24489	1.51096	1.40054	1.65076	1.10434
TRINITY_DN10178_c0_g1_i1.p1	CAD8124292.1	unnamed protein product [Paramecium sonneborni]			133	106	114	78	155.72	142.76	214	82.49	83.32	120	99	0	253	180	228	207.86	226.99	92.32	284	385.9	138	200	198	186	144.62	172	184.51	155	288.36	256.6	320.91	194.63	240.13	241.4	229.43	267.28		2.02503	1.76977	1.76977	1.48543	2.19219	2.10098	2.59694	1.774
TRINITY_DN10179_c0_g1_i1.p4					1273.47	1062.95	1010.54	918.77	640.45	819.35	643.66	773.36	803.95	1232.04	1350.14	909.16	522.8	511.87	424.09	288.99	277.56	297.35	328.41	341.78	328.75	440.7	354.62	320.24	0	9.19	11.89	5	0	7	3.17	12.72	0	1	0	0		5.93946	5.66761	5.49889	5.48736	4.96625	5.32301	5.01659	5.57713
TRINITY_DN10179_c0_g1_i24.p3					882.53	906.05	1020.46	1133.23	625.55	670.65	636.34	913.64	690.05	1309.96	1306.86	895.84	480.2	392.13	442.91	402.01	203.44	266.65	346.59	346.22	250.25	334.3	369.38	309.76	7	4.81	7.11	0	0	0	3.83	1.28	0	0	0	2		4.67469	4.69209	4.75862	5.02768	4.19219	4.29572	4.25701	5.05745
TRINITY_DN10179_c0_g2_i2.p1					164	149	143	123	73	152	146	128	145	222	238	121	119	69	84	78	79	102	86	73	112	161	112	69	1	3	0	0	0	1	1	5	0	0	0	0		2.59216	2.46205	2.33342	2.26003	1.69153	2.50335	2.48285	2.58496
TRINITY_DN10179_c1_g1_i1.p2					278	296	264	261	200	196	202	206	49	86	88	54	184	114	107	83	55	63	51	64	34	43	25	26	0	0	0	0	0	0	0	0	0	0	0	0		3.55582	3.62176	3.3799	3.47897	3.12102	3.10434	3.17313	3.47897
TRINITY_DN1017_c0_g1_i15.p1					4.8	21.96	37.99	9.92	54	43.54	22.36	34.92	33.42	39.94	40.57	58.19	37.19	27.75	75.62	17.81	65.86	36.2	25.96	63.64	33.77	72.39	38.14	68.82	18.44	3.99	33.65	26.77	105.62	131.24	169.48	132.01	88.7	119.87	113.76	103.06		0.298658	1.04264	1.43829	0.575312	1.85599	1.64616	1.08406	1.66448
TRINITY_DN1017_c0_g1_i18.p1					22.2	20.04	21.01	22.08	38	57.46	20.86	20.09	35.58	30.06	31.43	34.81	80.81	37.25	21.38	61.63	29.14	16.8	45.95	52.19	82.23	64.61	46.87	35.34	38.56	49.11	36.35	7.23	27.76	34.23	52.19	51.99	56.3	24.13	85.24	41.77		1.04264	0.963474	0.948601	1.04264	1.49057	1.91073	1.01436	1.15056
TRINITY_DN1017_c1_g1_i5.p1	CAD8098784.1	unnamed protein product [Paramecium sonneborni]			154.17	185.48	282	140.15	219.72	216.66	310.62	125.26	220.52	213.04	108.3	127.17	332.63	198.8	369.05	345.24	372.84	349.88	306.95	387.92	326.09	378.01	338.36	429.97	279.37	264.97	289.61	243.37	461.45	413.17	447.1	404.1	425.04	482.52	449.28	499.26		2.08746	2.28096	2.69153	1.9855	2.48543	2.47508	2.94673	2.12433
TRINITY_DN10181_c0_g1_i1.p1					214	206	209	225	67	149	109	119	79	169	176	72	91	59	80	64	46	66	77	79	56	71	65	31	2	0	0	0	0	0	1	0	0	0	0	0		3.03738	2.97269	2.90304	3.10601	1.69599	2.58976	2.25096	2.60881
TRINITY_DN10182_c0_g1_i1.p1					24	52	29	26	27	74	49	65	33	20	52	38	62	48	70	65	24	20	46	50	16	10	2	12	0	0	0	1	0	0	0	0	0	0	0	0		1.61824	2.45154	1.73552	1.7137	1.73985	2.90497	2.42761	3.03562
TRINITY_DN10183_c0_g1_i13.p1					36.93	19.21	20.66	16.29	35.83	44.16	36.75	19.99	28	27.82	45	53	33.39	38.14	31	25.11	23.55	31.73	26.91	33.09	37.51	43.65	30.48	41.51	28.19	37.79	25.02	25.13	74.46	72.48	76.98	83.57	58.13	110.22	91.93	60.17		2.19219	1.51096	1.52105	1.37851	2.1635	2.41954	2.22959	1.79909
TRINITY_DN10183_c0_g1_i15.p1					278	261	400	275	424	394	406	202	453	320	411	386	553	393	533	523	564	478	553	848	739	851	910	782	478	493	471	524.87	1227.83	1060	1116	958	992	1088	1147	1058		3.15866	3.06178	3.52231	3.14893	3.70266	3.61353	3.68594	3.05832
TRINITY_DN10184_c0_g1_i5.p1					203	217	196	205	119	154	119	126	128	221	195	118	158	119	121	87	60	71	89	68	69	68	76	77	0	3	1	1	1	2	11	0	0	0	0	0		3.8268	3.90497	3.6792	3.854	3.12598	3.47379	3.16672	3.51854
TRINITY_DN10187_c0_g3_i1.p1					271	268	336	290	167	192	197	210	112	258	226	185	288	203	264	201	121	168	168	178	98	172	160	76	2	3	0	0	0	0	0	0	0	2	0	0		3.41143	3.3799	3.58496	3.50589	2.78869	2.97085	3.03386	3.39369
TRINITY_DN10187_c2_g2_i1.p1					108	82	121	94	71	79	75	75	21	27	25	16	37	29	36	21	20	26	24	26	9	0	10	14	4	11	21	8	0	0	1	2	0	0	0	3		2.53854	2.20477	2.58015	2.38405	2.05311	2.18269	2.15056	2.39506
TRINITY_DN10187_c3_g2_i1.p1					66	42	42	42	25	39	27	57	15	17	18	16	15	21	12	16	1	1	10	20	6	7	3	2	0	0	0	0	0	0	0	2	0	0	0	0		2.69153	2.15381	2.08066	2.17632	1.61824	2.09424	1.72683	2.81558
TRINITY_DN10187_c4_g1_i1.p1					95	66	63	75	40	43	78	61	21	39	47	13	62	22	23	26	11	31	16	28	7	17	24	11	0	0	0	0	0	0	1	0	0	0	0	2		2.63691	2.19849	2.07039	2.36457	1.67356	1.75702	2.43563	2.40054
TRINITY_DN1018_c0_g1_i1.p1	CAD8178097.1	unnamed protein product [Paramecium octaurelia]			129	115	127	95	168	125	170	73	72	66	38	66	244	119	157	193	188	182	226	268	150	123	183	135	223	206	202	201	278	265	256	223	212	220	227	209		1.61353	1.49057	1.51602	1.33342	1.8679	1.58015	1.91456	1.31034
TRINITY_DN10190_c0_g1_i1.p1	CAD8065374.1	unnamed protein product [Paramecium sonneborni]	K04988	PKD1L2; polycystin 1L2	50	43	67	28.25	23.67	49	21.39	35	49	25.18	19.22	23	49.19	37	38.25	48.11	64	61.23	51.51	101	63.11	118	86	96	102.14	114.87	77.41	80.96	135.69	97.31	118.75	78.02	112.23	109.14	165.45	152.9		1.02857	0.910733	1.18269	0.669027	0.575312	1.0072	0.536053	0.941106
TRINITY_DN10191_c0_g1_i1.p1	CAD8138455.1	unnamed protein product [Paramecium octaurelia]	K20027	ZDHHC1_11; palmitoyltransferase ZDHHC1/11 [EC:2.3.1.225]	64.84	64.73	8.11	46.39	72.16	104.37	75.48	57.43	53.19	0	0	32.82	86.73	75.17	98.57	58.44	75.56	89.81	122.37	169.57	77.71	45.09	22.06	96.07	52.63	34.16	98.11	103.1	158.7	98.77	230.03	104.07	66.52	201.76	199.7	96.75		2.22342	2.20789	0.505891	1.8679	2.34199	2.79701	2.43296	2.36457
TRINITY_DN10191_c0_g1_i2.p1	CAD8131711.1	unnamed protein product [Paramecium octaurelia]			10.16	13.51	29.21	11.05	0	0	21.73	23.7	6.4	28.64	94.69	37.68	57.92	0	37.28	51.58	27.01	20.92	36.94	9.13	29.3	59.65	89.32	20.44	0	29.43	22.41	0	35.09	108.09	75.07	57.73	84.36	21.18	35.3	63.92		0.641546	0.799087	1.31615	0.687061	0	0	1.15704	1.41684
TRINITY_DN10191_c0_g1_i7.p1	CAD8138455.1	unnamed protein product [Paramecium octaurelia]			0	14.77	25.68	0	8.9	8.63	25.79	17.88	36.41	58.36	5.31	26.97	39.2	15.86	17.15	20.15	15.64	30.73	20.68	21.3	15.43	55.26	15.62	15.29	26.37	47.41	0	10.9	7.21	24.13	31.9	24.38	51.13	0	0	65.29		0	0.85599	1.20789	0	0.575312	0.565597	1.30451	1.17632
TRINITY_DN10193_c0_g2_i5.p1					72.06	87.99	79.99	101.73	65.43	78.91	54.48	89.35	18	53.88	52	35.97	58	56.08	43	50	25	34	30	53.73	19	31	33	20.98	0	0	0	1	0	0	0	0	0	5	0	0		2.79077	3.0321	2.83188	3.24336	2.67582	2.9222	2.49313	3.37851
TRINITY_DN10193_c0_g3_i4.p1					11327	10563	11373	12353	8655	7916	7560	8505	5502	9328	9119	6600	4492	3557	4167	3107	3093	3786	4553	4661	4328	5811	5796	4365	45	69	60	43	18	26	59	61	10	6	8	5		8.71586	8.59738	8.60307	8.84797	8.32139	8.20354	8.17118	8.65098
TRINITY_DN10196_c0_g1_i2.p1	CAD8083459.1	unnamed protein product [Paramecium sonneborni]			0	14.18	0	18.3	57.7	17.3	30.62	20.64	3.32	37.85	26.65	36.92	38.9	31.52	55.84	14.63	15.35	63.36	48.09	47.41	31.73	36.51	20.8	75.09	18.75	37.46	53.09	20.31	32.85	109.61	40.35	68.89	73.42	53.98	46.49	126.04		0	0.400538	0	0.516015	1.22033	0.485427	0.790772	0.687061
TRINITY_DN10196_c0_g1_i8.p1	CAD8083459.1	unnamed protein product [Paramecium sonneborni]			149	106.54	225.52	125.52	197.86	215.62	224.43	100.36	125.69	147.68	106.47	149.97	290.44	129.2	225.08	302.32	377.65	273.51	274.57	411.59	262.27	255.22	291.07	260.34	327.05	264.39	215.11	266.77	384.94	203.63	269.73	255.21	243.66	224.52	301.47	228.06		2.17632	1.79909	2.55827	1.98914	2.4957	2.60407	2.68257	2.0036
TRINITY_DN1019_c0_g1_i1.p1	CAD8180752.1	unnamed protein product [Paramecium octaurelia]			357	307	595	421	255	251	242	111	176	132	154	108	367	254	357	374	358	279	290	499	296	317	348	326	593	501	516	567	640	522	455	454	512	480	488	493		3.50208	3.28688	4.07211	3.72465	3.05832	3.04614	3.03034	2.34483
TRINITY_DN101_c0_g1_i1.p1	CAD8079374.1	unnamed protein product [Paramecium sonneborni]			244	200	282	236	167	151	122	74	260	255	187	209	215	173	188	211	227	162	183	204	337	334	464	571	526	509	421	539	415	319	324	316	643	737	796	834		2.48027	2.23266	2.54844	2.44361	2.03914	1.93734	1.73985	1.46467
TRINITY_DN101_c0_g1_i2.p1	CAD8079374.1	unnamed protein product [Paramecium sonneborni]			134	115	262	153	122	118	116	67	132	148	135	197	175	140	164	208	144	96	126	210	198	234	267	279	236	243	226	277	216	232	233	172	330	308	305	337		2.94298	2.73985	3.70929	3.11936	2.82171	2.79077	2.79701	2.39506
TRINITY_DN101_c0_g2_i2.p1					14.02	8.6	14.95	3.76	37.87	35.44	17.18	19.93	28.1	13.11	37.58	47.74	31.95	44.53	28.87	26.16	28.58	21.89	37.04	52	48.31	80.75	81.52	47.32	18.27	19.62	20.14	21.77	58.37	75.79	63.2	69.38	69.29	90.43	143.24	50.13		0.695994	0.464668	0.687061	0.226509	1.42223	1.36737	0.831877	1.09085
TRINITY_DN10204_c0_g2_i1.p1					24.93	28.19	49.06	31.06	67.6	41.2	65.91	23.06	36.28	21.33	23.29	39.28	74.31	57.35	49.31	49.1	76.2	69.12	69.72	105.72	35.84	83.83	84.34	57.39	47.05	75.03	51.02	55.83	128.47	133.04	142.64	109.42	122.32	161.78	99.89	123.08		0.918386	0.992768	1.38405	1.07724	1.76553	1.30451	1.76977	1.03562
TRINITY_DN10204_c0_g2_i3.p1	CAD8140815.1	unnamed protein product [Paramecium octaurelia]			65.73	42.59	72.51	71.22	70.01	85.37	90.94	97.34	90.85	71.19	85.45	136.41	175.96	93.6	119.86	77.11	109.94	106.16	105.93	124.48	113.62	101.72	133.06	132.07	72.45	87.72	88.89	42.49	162.94	207.3	322.48	247.22	207.82	286.56	281.37	251.31		2.28392	1.79909	2.30743	2.38681	2.35332	2.59932	2.70266	3.05485
TRINITY_DN10204_c0_g2_i5.p1	CAD8054481.1	unnamed protein product [Paramecium primaurelia]	K00784	rnz; ribonuclease Z [EC:3.1.26.11]	102.34	0	122.43	103.72	0	179.44	229.15	112.6	147.87	114.47	0	0	277.73	168.04	275.82	215.8	342.86	237.73	244.36	354	228.54	258.45	242.6	179.54	283.5	239.25	196.03	237.67	351.59	347.66	375.88	258.13	358.85	359.66	407.09	332.61		1.43296	0	1.51602	1.44361	0	1.98914	2.28983	1.75275
TRINITY_DN10204_c0_g3_i1.p1	CAD8096506.1	unnamed protein product [Paramecium sonneborni]			2636	3052	3419	2508	16654	15662	15901	8239	18538	14797	14683	18781	18629	11460	15011	13846	21352	18371	21813	26563	14330	18730	17176	14867	1222	1467	946	970	18965	22359	27038	21920	55007	58467	61314	48164		6.07103	6.25965	6.31994	6.0045	8.70214	8.62256	8.67962	8.04527
TRINITY_DN10208_c0_g1_i1.p1	CAD8184137.1	unnamed protein product [Paramecium octaurelia]	K10846	ERCC5, XPG, RAD2; DNA excision repair protein ERCC-5	121	159	157	124	240	224	275	126	188	115	162	162	328	234	321	361	339	246	327	344	299	302	287	323	207	232	221	207	422	400	368	320	421	379	455	411		1.77821	2.04963	1.95977	1.80323	2.53107	2.45418	2.73118	2.07382
TRINITY_DN10209_c0_g1_i1.p1	CAD8080656.1	unnamed protein product [Paramecium primaurelia]			5.57	18.31	13.42	2.6	11.55	6.47	2.82	18.49	11.53	29.62	23.91	31.9	19.28	27.51	28.6	27.64	12.72	38.23	10.64	26.46	20.53	17.52	14.69	28.16	2.33	23.26	22.12	8.92	13.88	19.89	26.01	15.61	5.93	18.28	36.1	11.6		0.344828	0.910733	0.678072	0.176323	0.641546	0.400538	0.189034	1.10434
TRINITY_DN10209_c0_g1_i3.p1	CAD8174018.1	unnamed protein product [Paramecium pentaurelia]			95.12	121.69	149.49	121.4	250.45	254.7	270.18	116.51	186.32	105.56	9.83	197.47	347.72	168.49	100.48	239.36	215.79	206.77	240.5	410.54	169.99	394.48	342.31	131.99	257.67	209.88	110.17	218.08	382.41	456.45	558.99	342.49	493.06	335.17	408.36	428.4		2.52105	2.80735	2.9782	2.82782	3.74953	3.78346	3.89239	3.07211
TRINITY_DN10209_c0_g1_i4.p1	CAD8174018.1	unnamed protein product [Paramecium pentaurelia]			82.31	0	51.09	0	0	0.83	0	0	50.15	82.82	155.25	0.63	0	0	176.92	0	91.49	0	21.86	0	137.48	0	0	169.86	0	25.86	84.71	0	83.71	25.66	0	138.9	0.01	79.55	62.55	0		2.38681	0	1.77821	0	0	0.0565835	0	0
TRINITY_DN1020_c0_g1_i10.p2	XP_001445062.1	uncharacterized protein GSPATT00013153001 [Paramecium tetraurelia]			114.21	40.44	33.78	99.68	151.88	153.25	142.59	69.8	151.55	55.54	51.97	103.99	163.39	98.53	190.98	183.8	186.06	159.1	169.61	217.51	147.59	205.18	209.08	219.7	134.15	200.93	233.18	168.42	364.05	323.03	440.7	220.1	297.27	392.7	270.55	324.13		1.96347	1.0072	0.83996	1.82375	2.27202	2.28688	2.23266	1.70044
TRINITY_DN1020_c0_g1_i12.p3	XP_001445062.1	uncharacterized protein GSPATT00013153001 [Paramecium tetraurelia]			134.32	120.91	146.76	84.82	220.9	166.62	259.47	136.81	149.85	162.26	120.49	121.63	236.6	189.74	243.27	232.18	219.22	219.05	291.93	471.94	206.05	181.06	274.85	186.45	254.53	246.62	224.04	298.14	501.93	401.61	494.89	305.36	360.71	449.45	446.76	298.5		1.774	1.65535	1.77821	1.33914	2.30743	2	2.53107	2.04614
TRINITY_DN1020_c0_g1_i21.p3	XP_001445062.1	uncharacterized protein GSPATT00013153001 [Paramecium tetraurelia]			65.77	142.1	117.72	44.36	0.88	80.98	78.78	23.54	78.6	45.2	113.54	0	217.01	115.31	46.76	130.02	161.41	35.3	59.98	94.81	111.98	319.76	113.71	28.63	170.94	150.09	136.85	130.76	166.69	125	0	246.3	175.31	66.96	171.75	220.35		1.1375	1.82782	1.5656	0.85599	0.0285692	1.30451	1.29866	0.62293
TRINITY_DN10211_c0_g1_i1.p1					39	28	25	28	54	76	49	31	90	47	28	35	65	39	66	72	84	73	68	92	56	84	89	99	48	58	34	34	234	199	219	186	274	237	264	249		1.75702	1.43296	1.26903	1.4489	2.10434	2.50589	2.0321	1.774
TRINITY_DN10213_c0_g1_i2.p1	CAD8071983.1	unnamed protein product [Paramecium sonneborni]			303	260.56	337.34	274	525	513.11	450	222	365.78	295.2	251.18	311.93	590.88	348.63	526.17	537.18	679.17	634.32	630.5	744	490.09	678.63	677.77	633.66	366.35	455	348.18	340.74	831.59	677.91	783.15	713.28	680.15	745.16	730.81	713.59		4.16591	3.94767	4.20555	4.04002	4.92125	4.90207	4.75007	4.07382
TRINITY_DN10213_c1_g2_i4.p1	CAD8210159.1	unnamed protein product [Paramecium pentaurelia]			715.52	692.61	859.66	669	756.74	866	700.02	278.68	500	421.72	284	297.89	1136.3	897.19	1176.6	1029.37	1110.86	867	950	1413	673	653	843	864.72	1219.08	1254.03	1126.6	1259.99	1267	1215.61	1167	1043.89	1105.93	1152.59	1185	1275.85		2.93734	2.87774	3.05832	2.854	2.99639	3.17313	2.93734	2.10098
TRINITY_DN10215_c0_g1_i3.p4					1498	1215	1352	1414	561	666	567	805	226	429	523	233	518	346	288	258	269	206	248	368	281	426	410	332	7	13	2	1	2	6	17	9	0	0	2	0		5.55766	5.24413	5.29499	5.48188	4.18269	4.42694	4.23879	5.02326
TRINITY_DN10219_c0_g1_i4.p1					12	0	10	3	32	25.17	37	10.38	24	30	42	40.25	15	7	16.71	23	34	32	28	47.32	21	7.73	45	24	8	10	13	5	45	27.45	73.68	43	59	31.13	76	65		0.85599	0	0.704872	0.275007	1.66448	1.4489	1.84398	0.925999
TRINITY_DN1021_c0_g2_i1.p1	CAD8120206.1	unnamed protein product [Paramecium sonneborni]			1898	1831	2244	1602	3940	3642	3790	1840	3433	2660	3123	3049	5386	3518	4681	4554	5325	4360	4866	6853	4311	6195	5324	4871	2987	3273	2921	2979	5605	5080	4786	4393	4534	4719	4838	4541		5.24679	5.17552	5.36072	5.01212	6.26922	6.16531	6.25739	5.54009
TRINITY_DN10220_c0_g2_i1.p1					624	479	519	508	385	253	236	302	30	74	73	52	155	185	215	182	108	135	147	186	80	76	72	61	1	0	0	0	0	0	2	8	0	0	0	0		5.87799	5.49633	5.51916	5.60792	5.20242	4.63459	4.56438	5.20438
TRINITY_DN10222_c0_g1_i14.p1					43.46	31.9	57.8	25.82	81.97	80.07	80.89	54.53	108.24	70.68	180.53	116.72	118.55	78.12	64.77	47.48	55.42	59.3	44.31	151.15	70.67	197.65	153.55	55.64	25.14	60.09	80.89	68.22	187.6	154.04	256.09	124.87	122.54	188.08	209.9	159.53		1.26903	1.01436	1.4489	0.879706	1.8679	1.852	1.88753	1.70487
TRINITY_DN10222_c0_g1_i15.p1	CAD8051143.1	unnamed protein product [Paramecium sonneborni]			49.11	66.1	66.73	68.43	131.28	114.41	141.68	60.29	149.75	113.66	95.53	147.34	182.12	86.76	142.34	122.47	199.43	165.5	221.03	260.1	179.27	233.36	245.09	155.8	153.57	149.83	106.16	102.11	391.59	397.06	412.27	358.95	310.67	342.53	276.81	340.92		1.36177	1.62293	1.5656	1.67807	2.37016	2.22033	2.4957	1.7866
TRINITY_DN10222_c0_g1_i22.p1					20.01	16.33	17.47	18.75	44.24	27.17	29.43	24.15	10.93	39.66	38.94	27.13	21.01	33.95	44.59	50.7	69.7	36.62	62.21	87.19	39.7	41.2	23.56	57.56	44.29	33.07	32.31	43.67	31.97	73.37	90.66	62.71	102.6	88.9	101.02	63.11		0.704872	0.594549	0.594549	0.669027	1.25701	0.895303	0.963474	0.978196
TRINITY_DN10222_c0_g2_i2.p1	CAD8189516.1	unnamed protein product [Paramecium octaurelia]	K01054	MGLL; acylglycerol lipase [EC:3.1.1.23]	468	430	653	371	365	280	299	158	513	301	546	403	952	672	811	612	625	529	576	930	993	1161	1224	942	976	1031	974	870	1237	1255	1420	1131	1070	1145	1416	1104		4.14649	4.01436	4.48993	3.83895	3.80426	3.46205	3.57894	3.0321
TRINITY_DN10224_c0_g1_i11.p3					212.79	279	301.76	290.46	258.01	206.31	185.18	216.6	251.59	407.43	505.49	224.63	175.81	153.65	150.65	149.32	77.34	86.47	100.16	96.26	127.1	148.87	162.96	112.51	0	0	0	0	0	0	0	6	5	2	0	2		2.49313	2.80323	2.81147	2.87381	2.71589	2.45418	2.35614	2.80323
TRINITY_DN10224_c0_g1_i8.p3					101.81	88.77	99.78	100.03	67.1	43.11	57.57	57.03	83.96	154.9	168.24	145.58	42.05	35.68	37.97	34.16	32.71	45.6	28.6	45.18	26.29	27.51	29.41	33.12	0	0	0	0	0	0	0	0	0	0	1	0		1.76977	1.61824	1.66448	1.75702	1.36737	1.01436	1.26303	1.44361
TRINITY_DN10225_c0_g1_i29.p1	CAD8133404.1	unnamed protein product [Paramecium pentaurelia]			96.66	97.36	155.94	97.84	186.17	144.38	183.44	96.97	195.49	1.13	128.69	194.7	204.67	68.76	183.22	215.99	234.53	203.37	190.47	160.37	113.67	244	252.36	211.47	203.27	187.05	145.75	50.82	512.14	354.69	456.46	362.65	417.76	412.18	355.45	392.94		1.92979	1.9222	2.37016	1.9486	2.67356	2.37851	2.69377	2.19849
TRINITY_DN10225_c0_g2_i1.p1	CAD8050144.1	unnamed protein product [Paramecium primaurelia]			85	97	159	128	167	208	146	65	150	117	84	116	181	147	173	163	226	154	200	229	151	181	210	156	180	202	197	188	341	247	224	179	274	239	289	267		1.0072	1.09761	1.4489	1.33914	1.57046	1.79494	1.47508	0.9855
TRINITY_DN10227_c0_g1_i123.p1	XP_001009499.4	hypothetical protein TTHERM_00370690 [Tetrahymena thermophila SB210]			0	35.71	20.11	41.02	90.73	17.25	51.2	1.77	15.62	9.41	10.37	0	0	75.7	57.64	26.65	44.66	41.95	58.77	63.89	11.34	34.25	41.51	21	41.42	66.57	38.04	16.32	44.29	124.63	82.87	110.12	27.73	19.23	25.76	31.08		0	0.85599	0.516015	0.963474	1.62293	0.485427	1.14405	0.0703893
TRINITY_DN10227_c0_g1_i55.p1	XP_001009499.4	hypothetical protein TTHERM_00370690 [Tetrahymena thermophila SB210]			4.26	23.93	3.17	15.09	46.43	7.14	88.31	59.02	17.9	25.45	22	6.29	107.05	65.3	52.82	33.84	41.76	34.89	79.7	41.7	3.15	29.18	15.9	5.95	21.65	66.24	41.29	40.24	69.34	105.06	112.75	139.96	33.15	65.46	52.72	56.84		0.15056	0.704872	0.111031	0.495695	1.15704	0.250962	1.774	1.58976
TRINITY_DN10227_c0_g1_i56.p1	XP_001009499.4	hypothetical protein TTHERM_00370690 [Tetrahymena thermophila SB210]			68.83	33.91	68.55	26.81	104.38	88.56	78.87	84.5	0	5.4	0	28.37	142.9	36.64	58.84	105.72	112.41	113.85	101.33	118.57	26.61	22.8	0	11.31	59.85	14.94	44.26	51.59	77.2	107.03	87.13	36.58	17.88	23.17	21.37	0		1.51096	0.925999	1.43296	0.782409	1.9222	1.75702	1.66448	1.95977
TRINITY_DN10227_c0_g2_i1.p1	CAD8105684.1	unnamed protein product [Paramecium sonneborni]			0	0	0	25	38.35	38.98	57.54	11.48	0	0	0	0	46.83	33.07	30.69	13.97	61.55	62.54	10.47	45.86	32.67	0	16.67	33.57	27	57.91	0	60.05	33.54	95.15	22.43	37.43	40.2	68.99	61.76	11.04		0	0	0	0.799087	1.09085	1.10434	1.45418	0.516015
TRINITY_DN10227_c0_g2_i2.p1	CAD8105684.1	unnamed protein product [Paramecium sonneborni]			0	0	0	0	0	0	0	51.52	0	0	0	0	0	32.93	70.57	53.37	28.94	48.46	33.15	60.49	0	0	44.33	52.49	47.69	0	64.92	23.95	60.92	123.86	92.5	18.13	40.38	0	42.09	61.75		0	0	0	0	0	0	0	1.55582
TRINITY_DN10227_c0_g2_i3.p1	CAD8203371.1	unnamed protein product [Paramecium pentaurelia]			43	30	33	0	20.65	33.02	45.46	0	18	17	20	34	75.17	0	0.74	34.66	57.52	0	111.38	112.65	35.33	40	0	7.95	13.31	37.09	21.08	0	146.54	2.99	105.07	129.44	25.42	44.01	14.15	68.22		1.19535	0.918386	0.933573	0	0.687061	0.992768	1.26303	0
TRINITY_DN1022_c0_g2_i1.p1	XP_001429472.1	uncharacterized protein GSPATT00032306001 [Paramecium tetraurelia]			109	67	107	110	141	133	170	45	193	158	107	101	145	122	145	172	269	246	230	380	246	400	337	232	261	286	193	229	414	355	373	320	362	350	397	362		2.20477	1.67356	2.09085	2.22033	2.4957	2.43563	2.75916	1.53107
TRINITY_DN10230_c0_g1_i2.p1	CAD8073267.1	unnamed protein product [Paramecium sonneborni]			35	43.96	66	42.06	60	89	73	13.11	11.93	26	42	11.17	75.4	45.71	83	77.57	76.69	51.68	57.75	71.26	22.71	29	62	40	42.93	39.53	54.67	33.32	68.46	79	48.46	48.77	37.25	44.08	31.56	63.89		1.64616	1.8679	2.23879	1.84398	2.21723	2.69377	2.48027	1.01436
TRINITY_DN10231_c0_g2_i2.p1	CAD8073450.1	unnamed protein product [Paramecium primaurelia]	K19942	GAS8, DRC4; dynein regulatory complex subunit 4	0	51.87	0	0	64.67	0	187.98	0	0	0	233.08	110.4	181.73	39.84	227.6	0	0	0	0	0	0	0	0	39.02	0	56.08	144.31	0	76.46	33.16	139.52	0	36.16	114.36	58.67	171.33		0	0.948601	0	0	1.1177	0	2.17313	0
TRINITY_DN10231_c0_g2_i3.p1	CAD8073450.1	unnamed protein product [Paramecium primaurelia]			33.38	61.4	75.15	64.33	136.91	24.99	62.23	40.62	77.87	119.61	88.93	129.88	119.46	116.85	112.67	83.37	114	129.98	67.68	148.66	148.5	133.48	49.9	79.74	51.03	57.59	104.15	6.51	72.46	193.84	280.91	155.97	105.7	240.31	166.3	125.73		0.687061	1.07039	1.17632	1.12433	1.79909	0.545968	1.11103	0.956057
TRINITY_DN10231_c0_g2_i7.p1	CAD8073450.1	unnamed protein product [Paramecium primaurelia]	K19942	GAS8, DRC4; dynein regulatory complex subunit 4	729.62	622.73	903.85	671.67	955.42	1124.01	959.78	461.38	925.13	577.39	387.99	492.72	1199.81	818.31	822.73	1101.63	1352	1255.02	1375.32	1762.34	997.5	1474.52	1376.1	1132.24	1081.97	1081.34	833.54	1113.49	1853.08	1599.99	1564.58	1376.03	1394.14	1443.33	1715.03	1480.93		3.852	3.62059	4.02414	3.74308	4.20555	4.4363	4.25399	3.55949
TRINITY_DN10232_c0_g1_i1.p1	CAD8155580.1	unnamed protein product [Paramecium octaurelia]			164	120	181.63	142	127	153	118	49	90.12	64	68	53.46	168.68	152	173	223	203	187.44	221	185.01	141	188	180	197	156.34	127.57	185.17	179.45	177	127	160	139	183	182	170	241		2.77821	2.38681	2.80323	2.60881	2.46205	2.69599	2.41414	1.69153
TRINITY_DN1023_c0_g1_i2.p1	CAD8093337.1	unnamed protein product [Paramecium primaurelia]	K01522	FHIT; bis(5'-adenosyl)-triphosphatase [EC:3.6.1.29]	14	7.91	22.52	6.9	45	34	47.77	14.06	13	14	20	22.43	48.82	19.58	14.13	27.69	25.2	41	20	54.61	20.3	44.77	16.65	14	15.3	30	21	21.07	30.87	25.18	23.6	25.77	31.17	28.68	55	48.38		1.62761	1.13093	2.06695	1.04264	2.96901	2.64616	3.08576	1.8953
TRINITY_DN1023_c0_g2_i1.p1	CAD8116810.1	unnamed protein product [Paramecium sonneborni]	K01522	FHIT; bis(5'-adenosyl)-triphosphatase [EC:3.6.1.29]	17	22.89	12.76	16	23.27	30.59	38.39	0.01	23	6	11	25	38.46	17.92	43.41	33	50	46	57.36	49.17	45.02	40	36	32	32.8	44	52.8	52.95	54.37	51	80	54.3	45	36.11	49.74	50.23		1.73552	2.04963	1.40599	1.69599	2.07724	2.40871	2.70044	0
TRINITY_DN10242_c0_g2_i1.p1					106	89	70	107	62	96	79	94	68	172	121	70	66	42	35	43	43	57	52	61	33	47	93	45	0	1	2	0	0	2	0	0	0	0	0	1		3.22497	2.99277	2.61589	3.25399	2.55827	3.11603	2.8953	3.38957
TRINITY_DN10247_c2_g1_i1.p1					640	534	556	486	389	318	291	430	541	1096	1060	631	194	246	241	195	83	107	118	133	291	297	309	248	4	1	2	0	3	0	2	0	5	2	3	1		5.03606	4.76871	4.72955	4.66334	4.34199	4.07895	3.98914	4.82069
TRINITY_DN10248_c0_g2_i2.p1	CAD8070919.1	unnamed protein product [Paramecium primaurelia]	K14843	PES1, NOP7; pescadillo	1744.08	1933.19	1548.96	823.2	8825.96	8386.47	7898.64	6846.72	18978.3	18381.9	22070.9	18089.2	5557.13	5039.36	5546.93	3691.5	8633.94	7365.77	8764.95	9226.38	11989.2	14506.9	13906.8	10406.6	1682.62	2165.91	1479.97	1774.48	16950.9	17556	16441.3	16872.9	15750	16640.6	17414	14835.6		5.53013	5.65564	5.24336	4.48543	7.83397	7.76951	7.71857	7.82407
TRINITY_DN10248_c0_g2_i3.p1	CAD8070919.1	unnamed protein product [Paramecium primaurelia]	K14843	PES1, NOP7; pescadillo	1480.92	1786.81	2690.04	2218.8	3309.04	2881.53	3213.36	1473.28	3044.69	2350.1	2036.08	2855.78	4369.87	2420.64	3670.07	4332.5	4620.06	4245.23	3651.05	7727.62	3538.77	5436.06	4815.2	4861.4	2490.38	2642.09	2515.03	2387.52	6684.07	5644.02	6261.74	3738.07	5158.95	4598.36	5570.05	5089.37		5.23419	5.47865	5.95699	5.8089	6.36265	6.17433	6.3644	5.56468
TRINITY_DN1024_c0_g1_i1.p1	CAD8054815.1	unnamed protein product [Paramecium primaurelia]	K06642	PRKDC; DNA-dependent protein kinase catalytic subunit [EC:2.7.11.1]	164.88	165.24	242.76	155.32	279.63	262.46	281.01	146.88	182.74	154.29	214.08	192.14	345.5	247.81	299.3	253.27	294.69	220.95	244.68	407.12	287.24	306.33	257	348.6	369.73	358.19	278.54	348.11	356.99	292.89	351.4	330.04	307.19	274.41	305.43	306.93		0.918386	0.903038	1.13093	0.871844	1.31615	1.26303	1.34483	1
TRINITY_DN1024_c0_g1_i2.p1	CAD8052952.1	unnamed protein product [Paramecium sonneborni]			37.12	22.76	26.24	22.68	56.37	54.54	47.99	28.12	24.26	32.71	17.92	51.86	81.5	40.19	33.7	37.73	58.31	61.05	57.32	69.88	69.76	82.67	73	58.4	49.27	20.81	43.46	35.89	121.01	105.11	102.6	69.96	82.81	78.59	127.57	68.07		2.12102	1.60407	1.68257	1.62293	2.61117	2.58736	2.45681	2.08746
TRINITY_DN10250_c0_g1_i1.p2	CAD8159356.1	unnamed protein product [Paramecium octaurelia]			25976.8	37572.2	40696.3	32261.2	11485.3	11161.3	12851.2	5875.77	5942.89	4488.55	4507.79	5331.2	31271.1	23411.9	25986.9	26595.9	9736.14	8270.96	9250.56	14704.5	6391.82	9257.06	7734.15	7259.07	64765.7	54812.5	47816.6	61750.6	20856.6	19143.8	19790.8	16960.3	16688.3	17119.2	17808.9	16839.3		8.39968	8.90836	8.9191	8.7126	7.21451	7.18061	7.4192	6.60984
TRINITY_DN10253_c0_g1_i10.p1	CAD8125788.1	unnamed protein product [Paramecium sonneborni]			113.89	155.63	208.03	121.21	295.84	240.14	274.64	81.62	130.51	164.83	104.35	189.13	353.75	227.09	288.84	406.04	443.97	324.47	402.12	498.61	290.83	304.1	444.66	368.83	155.68	217.46	169.79	274.47	557.21	510.89	692.29	501.11	561.75	503.65	604.63	662.09		2.33342	2.6893	2.96162	2.41143	3.51475	3.25096	3.45681	2.22651
TRINITY_DN10253_c0_g1_i2.p1	CAD8157602.1	unnamed protein product [Paramecium octaurelia]			93.81	72.57	151.68	125.31	210.45	147.88	281.66	125.17	216.35	139.71	209.97	205.93	214.07	216	253.95	175.31	254.17	260.35	229.43	296.33	178.17	350.17	129.78	212.51	207.37	221.54	134.7	120.53	375.16	391.22	310.02	341.53	351.7	393.84	411.4	326.15		2.10769	1.81967	2.5656	2.44361	3.06695	2.63691	3.48414	2.72683
TRINITY_DN10253_c0_g1_i6.p1	CAD8123192.1	unnamed protein product [Paramecium sonneborni]			66.31	57.79	66.29	22.48	56.71	100.98	28.7	21.21	43.13	40.46	7.69	25.94	116.18	64.91	85.21	94.65	38.86	89.18	94.45	157.06	74.01	43.74	117.57	72.66	36.96	0	24.51	0	80.62	54.89	143.69	65.36	128.55	55.51	30.97	51.75		1.74846	1.59932	1.66448	0.847997	1.58976	2.20163	1.03562	0.970854
TRINITY_DN10256_c0_g1_i2.p1					27	18	23	11.36	32	20.08	42	17.36	32.91	41.89	18	41.15	14.89	12	10.02	15.68	24.25	28.66	20.87	6.06	30.79	33.74	25.37	28.85	13	3.79	10	12.08	46.58	66.03	64.08	62.84	35.47	24.59	64.99	30.13		1.53605	1.16993	1.32193	0.85599	1.70044	1.28096	2.01792	1.35614
TRINITY_DN10256_c1_g2_i1.p1	CAD8101308.1	unnamed protein product [Paramecium sonneborni]			202	149	186.31	159	107.33	155.9	154	88	70	75	58	57	198	151	212	228	150.06	142	145.46	213	106	172	116	117	210	236.26	177	216.99	158	131	129	145	130	156	145.32	185		3.29572	2.89336	3.08916	2.9982	2.50335	2.97085	2.98368	2.56071
TRINITY_DN10258_c0_g1_i1.p1	XP_001432015.1	uncharacterized protein GSPATT00034093001 [Paramecium tetraurelia]			95	85	110	80	231	157	208	117	52	26	27	70	111	79	100	101	168	54	111	374	58	74	21	39	162	183	177	148	560	553	626	511	616	615	635	559		2.37016	2.22959	2.4489	2.18269	3.47249	2.9855	3.37573	2.91648
TRINITY_DN1025_c0_g1_i1.p1	CAD8191027.1	unnamed protein product [Paramecium pentaurelia]	K12405	HSD17B4; (3R)-3-hydroxyacyl-CoA dehydrogenase / 3a,7a,12a-trihydroxy-5	4597.62	3455.81	5370.18	3377.6	2304.83	1916.49	1939.17	941	3850.25	3142.48	3143.22	3220.13	6147.75	4758.2	5428.68	4771.74	4341.97	3880.99	3754.14	5801.57	6768.56	8789.52	8534.53	7866.49	8073.07	8436.64	7560.24	7155.95	10249.7	8266.68	8981.66	7770.31	9554	8772.47	10485.7	8880.61		7.35279	6.92564	7.45672	6.91791	6.35755	6.10518	6.15543	5.43696
TRINITY_DN1025_c0_g1_i3.p1	CAD8191027.1	unnamed protein product [Paramecium pentaurelia]	K12405	HSD17B4; (3R)-3-hydroxyacyl-CoA dehydrogenase / 3a,7a,12a-trihydroxy-5	2133.38	1659.19	2218.82	1447.4	687.17	593.51	603.83	249	1141.75	821.52	1146.78	936.87	2121.25	1751.8	1838.32	1752.26	1093.03	1018.01	1128.86	1699.43	1948.44	2328.48	2392.47	2283.51	3873.93	4203.36	3463.76	3542.05	2953.27	2294.32	2927.34	2385.69	2931	2727.53	3318.31	2819.39		6.23228	5.85699	6.17013	5.68818	4.62994	4.43763	4.49378	3.58736
TRINITY_DN10261_c0_g1_i2.p1					7	1	0	2	9	3	1	5	2	8	8	9	2	3	3	5	8	13	7.88	1	10.44	16	3	7	7	3	0	14	10	14.2	4	4	9	12	22.46	9.07		1.0072	0.189034	0	0.378512	1.20789	0.536053	0.201634	0.948601
TRINITY_DN10267_c0_g1_i1.p1	CAD8124585.1	unnamed protein product [Paramecium sonneborni]			133.04	84.22	120.6	70.49	106.93	102.78	110.85	58.81	118.64	86.16	60.6	85.93	173.21	134.92	130.46	136.6	157.4	122.94	177.92	235.75	129.85	150.39	212.13	197.48	99.94	97.04	111.4	116.47	100.51	90.98	91.38	64.07	113.68	109.32	136.55	137.9		2.36177	1.84398	2.15381	1.67807	2.10769	2.07039	2.18269	1.73552
TRINITY_DN10267_c0_g1_i14.p1	XP_001438754.1	uncharacterized protein GSPATT00001071001 [Paramecium tetraurelia]			402.23	470.22	496.97	299.71	971.92	1054.19	967.85	466.8	981.05	837.01	549.09	894.57	1480.13	963.55	1260	1275.25	1556.35	1387.84	1274.22	1677.4	1230.93	1726.74	1697.55	1483.72	476.22	725.4	545.91	641.26	1961.45	1815.73	1698.12	1575.22	1768.67	1623.57	1829.85	1630.67		2.87184	3.04789	3.0268	2.51349	4.01167	4.12846	4.04701	3.36597
TRINITY_DN10267_c0_g1_i6.p1	XP_001438754.1	uncharacterized protein GSPATT00001071001 [Paramecium tetraurelia]			308.48	236.43	519.03	311.48	321	308.39	322.15	166.19	499.95	266.77	468.91	335.43	326.2	311.45	414.81	345.71	433.5	408.15	467.38	756.29	554.96	433.26	444.33	557.14	610.97	414.6	437.55	477.74	953.55	725.27	961.88	737.17	765.33	589.43	835.89	870.61		2.54844	2.22033	3.08236	2.56071	2.58496	2.5435	2.62527	2.11103
TRINITY_DN10267_c0_g1_i9.p1	CAD8124585.1	unnamed protein product [Paramecium sonneborni]			53.56	65.59	112.4	57.87	83.61	85.56	82.15	50.59	75.36	50.77	60.4	58.88	83.64	60.08	96.38	23.24	80.52	140.59	97.9	124.62	116.1	115.59	126.22	120.33	56.5	116.96	71.2	107.53	66.49	62.02	111.62	40.84	101.32	103.68	114.55	113.42		1.40054	1.57531	2.05658	1.46989	1.82375	1.852	1.83592	1.57046
TRINITY_DN10268_c0_g1_i12.p1	ETI30571.1	hypothetical protein F443_22308 [Phytophthora parasitica P1569]			1874.49	1765.58	1814.45	1800.46	994.83	1668.36	1302.23	1399.58	1213.29	1655.18	1853.29	1173.97	1225.14	687.82	674.87	944	744.59	968	1056.48	1129.39	1056.18	1881	1574	993	8	17	4.09	0	1	4	11	12	4	3	0	3		5.8339	5.7301	5.66874	5.78215	4.9331	5.66931	5.35368	5.76075
TRINITY_DN1026_c0_g1_i1.p1					10	10	19	17	18	17	29	18	31	11	28	12	34	19	27	21	36	18	22	32	25	24	45	22	29	23	13	19	51	55	48	48	64	43	62	54		0.823749	0.815575	1.23879	1.21412	1.25701	1.21412	1.72247	1.46989
TRINITY_DN1026_c0_g2_i1.p1	CAD8190634.1	unnamed protein product [Paramecium pentaurelia]			70.08	43	91	51.04	149	164	157	91.4	125	88	71	96	149.29	137.18	196	210.03	189.4	203	278.57	281.89	169	260.45	207.8	239	151	179	113.95	171	557.5	477	508.54	380.1	344.19	315.41	381.16	338.79		2.22033	1.68706	2.43029	1.87971	3.13093	3.26454	3.23726	2.82579
TRINITY_DN10271_c0_g1_i1.p1	CAD8094847.1	unnamed protein product [Paramecium primaurelia]			401	447	645	361	709	659	647	372	461	366	303	387	846	741	896	847	1015	806	810	1201	597	729	819	783	670	625	657	722	1029	890	909	730	842	809	860	847		2.49057	2.6017	2.96347	2.36737	3.18428	3.09592	3.10601	2.68706
TRINITY_DN10272_c0_g1_i1.p1					81	94	130	97	86	85	99	70	58	68	64	48	133	85	103	104	80	85	114	109	77	83	91	102	126	105	100	119	191	165	173	150	159	134	144	139		2.96901	3.15056	3.48671	3.21568	3.04963	3.04963	3.27053	3.09761
TRINITY_DN10275_c0_g2_i2.p1	CAD8134336.1	unnamed protein product [Paramecium pentaurelia]	K01493	comEB; dCMP deaminase [EC:3.5.4.12]	11.56	17.28	20.02	12.85	18.02	37.27	22.52	8.27	15.71	4.11	2.75	11	44.11	13.29	22.26	26.29	10.94	48.89	33.51	42.79	29.5	10.63	19.56	20.83	32.95	32.94	9.89	35.58	36.28	36.33	75.45	57.29	42.45	47.33	32.92	44.61		0.757023	1.02148	1.07724	0.831877	1.05658	1.70487	1.25701	0.704872
TRINITY_DN10275_c0_g2_i4.p1	CAD8074995.1	unnamed protein product [Paramecium primaurelia]	K14553	UTP18; U3 small nucleolar RNA-associated protein 18	0	179.04	135.61	178.42	170.7	104.33	240.57	0	143.03	63.28	138.16	127.95	332.5	232.93	176.08	298.78	356.32	275.72	348.78	288.09	166.31	166.52	165.83	196.5	203.08	353.94	330.21	259.61	489.11	246.72	266.74	225.12	287.6	284.47	337.32	349.78		0	2.07039	1.70044	2.08406	2.02503	1.53107	2.4489	0
TRINITY_DN10275_c0_g2_i5.p1	CAD8050946.1	unnamed protein product [Paramecium sonneborni]	K01493	comEB; dCMP deaminase [EC:3.5.4.12]	0	0	11.4	17.19	0	7.14	14.14	17.94	8.67	20.85	0	0	0	30	10.9	7.75	51.38	5.36	18.56	31.62	22.92	46.91	35.34	11.48	0	0	3.19	21.91	74.56	44.48	37.16	42.39	22.44	36.39	66.29	30.67		0	0	0.678072	0.9855	0	0.495695	0.863938	1.20163
TRINITY_DN10275_c0_g2_i8.p1	CAD8074995.1	unnamed protein product [Paramecium primaurelia]	K14553	UTP18; U3 small nucleolar RNA-associated protein 18	187.47	0	87.4	40.54	70	198.06	83.8	125.2	0	45.65	0	0	0	0	107.31	69.09	56.66	61.36	0	191.19	15.37	63.16	122.59	57.04	202.35	42.76	51.09	114.23	0	83.17	122.07	85.47	73.34	91.41	0	19.02		2.14731	0	1.30451	0.799087	1.18269	2.20477	1.36177	1.96717
TRINITY_DN10276_c0_g1_i2.p1	XP_001450845.1	uncharacterized protein GSPATT00017777001 [Paramecium tetraurelia]			34.92	0	0	15.74	0	53.22	58.36	0	24.35	65.77	0	47.88	71.64	36.31	57.43	54.02	47.26	78.83	36.78	77.02	65.45	62.86	89.35	51.33	45.98	18.35	67.79	78.75	148.03	130.96	88.21	130.35	73.48	182.04	160.93	144.74		0.782409	0	0	0.400538	0	1.0635	1.15704	0
TRINITY_DN10276_c0_g1_i3.p1	XP_001450845.1	uncharacterized protein GSPATT00017777001 [Paramecium tetraurelia]			50.67	35.28	19.79	0	65.95	50.43	40.56	47.05	55.53	51.23	61.21	0	83.59	73.69	27.38	54.62	71.66	15.12	65.65	115.98	33.72	173.28	94.52	106.67	80.02	0	74.94	18.07	109.34	101.44	137.94	128.12	125.06	89.99	39.57	75.54		1.02148	0.773996	0.454176	0	1.22033	1.01436	0.879706	1.15056
TRINITY_DN10277_c1_g3_i1.p1	CAD8122988.1	unnamed protein product [Paramecium sonneborni]			98.27	99.09	168	83	273.54	264.3	374.55	193.23	97.6	132.96	135.63	153.14	1275.95	1014.64	877.06	733.22	437.79	502.88	464.06	1137.01	893.44	1282.25	853.87	712	348.14	195.16	153.03	190.09	113	91.58	108.34	88.94	107.17	87.19	114.98	71.72		3.69822	3.70819	4.33985	3.50208	5.11562	5.08958	5.60318	4.96947
TRINITY_DN1027_c0_g1_i19.p1	CAD8044630.1	unnamed protein product [Paramecium primaurelia]	K26678	MON2; protein MON2	183.68	201.55	284.94	56.31	190.08	192.06	165.46	242.78	153.67	0	291.29	116.15	204.81	246.14	263.59	69.02	52.58	103.15	328.75	319.22	296.32	175.14	219.93	413.57	452.8	254.55	345.29	98.47	146.23	547.97	215.45	110.27	219.62	365.49	264.07	72.75		1.46467	1.53605	1.80735	0.62293	1.48543	1.5008	1.38957	1.98185
TRINITY_DN1027_c0_g1_i7.p1	CAD8044630.1	unnamed protein product [Paramecium primaurelia]	K26678	MON2; protein MON2	242.07	252.75	195.72	297.64	352.86	366.79	409.7	170.93	276.28	362.71	180.71	359.04	571.67	283.88	466.28	567.79	638.75	440.67	353.93	565.78	299.78	396.96	424.37	128.57	339.69	530.75	478.7	630.07	737.98	355.69	734.71	702.63	619.75	616.16	708.43	880.16		1.73985	1.76553	1.4489	1.95606	2.13093	2.17951	2.33342	1.63227
TRINITY_DN1027_c0_g1_i8.p1					21.25	11.7	29.34	20.06	35.06	38.15	27.84	18.29	18.05	10.29	0	10.81	55.53	32.98	66.13	60.19	38.67	54.19	41.33	27	43.9	30.9	67.7	42.86	52.51	57.71	41.02	46.46	156.79	105.34	146.84	131.1	93.63	61.35	117.5	73.09		0.739848	0.443607	0.887525	0.704872	1.07039	1.1375	0.925999	0.790772
TRINITY_DN10280_c0_g1_i3.p1					244	252	294	228	474	403	427	299	308	250	326	304	469	267	411	377	286	297	302	466	275	378	281	244	429	414	350	367	496	464	415	429	384	489	499	483		4.23879	4.27202	4.39232	4.16189	5.16027	4.9486	5.05788	4.85898
TRINITY_DN10283_c0_g1_i1.p1					36.13	10.99	30.81	13.53	81.99	40.42	45.95	57.53	61.12	26.95	35.36	45.25	75.57	47.26	61.03	49.3	81.66	48.04	45.71	96.73	53.48	40.37	37.99	54.47	34.13	35.46	51.9	34.65	104.19	77.92	160.97	119.47	160.21	151.32	93.76	99.98		1.40054	0.575312	1.19535	0.695994	2.23266	1.50589	1.65076	2.11103
TRINITY_DN10283_c0_g1_i3.p1					132.87	125.01	156	120.35	237.01	196.66	226.05	95.02	102.9	129.43	92.85	143.75	185.08	181.74	173.54	201.46	241.54	171.96	235.29	358.27	190.97	333.63	215.6	207.56	187.87	190.35	151.02	204.89	532.54	466.81	399.48	384.97	353.32	469.72	482.65	422.79		2.8339	2.74416	2.93357	2.72028	3.57289	3.33914	3.5509	2.72028
TRINITY_DN10283_c0_g2_i1.p1	CAD8074994.1	unnamed protein product [Paramecium primaurelia]			716.78	643	811.69	617.91	1392	1603.87	1466.74	563.83	707	561.44	352	414.56	2185.26	1550	1860.98	2031.75	2796.57	2465.91	2686.34	3505.62	1416.7	1683	1835.25	1744.07	1551	1692.68	1584.13	1462.69	1545.76	1233.93	1290.39	1150.45	1345.82	1297.62	1368.54	1453.45		3.82579	3.66107	3.87578	3.62994	4.72137	4.92647	4.83643	3.82477
TRINITY_DN10283_c0_g2_i2.p1	CAD8088337.1	unnamed protein product [Paramecium sonneborni]			64.22	0	31.31	35.09	0	55.13	90.26	12.17	0	47.56	0	102.44	59.74	0	123.02	47.25	47.43	11.09	48.66	189.38	53.3	0	131.75	26.93	0	13.32	21.87	71.31	148.24	32.07	94.61	14.55	57.18	82.38	22.46	65.55		1.1177	0	0.604071	0.713696	0	1	1.42223	0.356144
TRINITY_DN10285_c0_g1_i2.p1					48.53	22.15	26.19	11.34	2.68	31.41	24.61	17.32	2.75	4.4	11.2	3.92	26.02	8.72	11.8	20.49	12.71	11.03	6.81	13.86	25.96	20.41	41.82	24.17	0	0	0	0	0	0	0	0	0	0	0	0		2.84197	1.93357	2.04614	1.30451	0.422233	2.3505	2.09424	1.94111
TRINITY_DN10285_c0_g1_i3.p2					1391.47	1221.85	1056.81	949.66	693.32	796.59	738.39	903.68	314.25	468.6	442.8	328.08	334.98	253.28	255.76	221.51	171.29	222.97	223.19	357.14	348.04	384.59	390.18	256.83	7	6	11	7	1	2	6	16	0	0	0	0		6.97189	6.77781	6.47849	6.44659	5.98368	6.19889	6.11811	6.70943
TRINITY_DN10285_c1_g1_i1.p2					1558	1102	1307	1295	656	598	498	688	247	408	557	244	187	145	148	139	92	130	194	233	306	471	451	323	3	8	5	3	0	2	7	2	0	1	1	0		5.65363	5.14731	5.28799	5.39849	4.4363	4.31832	4.10182	4.84398
TRINITY_DN10287_c2_g4_i1.p1					115.57	134.9	108.91	88.52	41.79	56.34	50.44	48.96	24.64	32.45	37.79	15.68	36.31	32	34.34	41	13.66	16.34	27	17.78	15.82	16	27.88	15.9	0	0	0	0	0	0	0	0	0	0	0	0		2.50589	2.67807	2.34199	2.20477	1.42223	1.71809	1.63227	1.81967
TRINITY_DN10289_c1_g1_i1.p2					18	20	12	31	0	0	0	0	0	0	0	0	2	4	0	4	0	0	0	0	0	0	0	0	92	157	139	79	0	0	0	0	0	0	0	0		1.03562	1.11103	0.722466	1.5008	0	0	0	0
TRINITY_DN1028_c0_g1_i6.p1					80	92	112	55	33	60	19	52	36	45	51	42	50	35	28	42	19	33	38	25	13	13	5	26	0	0	1	0	0	0	0	1	0	0	0	0		2.71809	2.87971	3.04264	2.28688	1.72247	2.38681	1.24489	2.49313
TRINITY_DN1029_c0_g1_i1.p2	CAD8099619.1	unnamed protein product [Paramecium sonneborni]	K18586	COQ4; 4-hydroxy-3-methoxy-5-polyprenylbenzoate decarboxylase [EC:4.1.1	127.1	140.33	160.37	131.34	306.06	342.98	326.69	152.88	350.35	233.81	226.73	262.2	259.83	160.76	220.8	234.12	277.94	281.21	244.42	480.75	326.46	371.31	416.16	450.91	173.6	205.15	166.67	204.22	797.98	677.91	725.49	595.02	699.48	839.18	864.43	756.91		1.61824	1.70044	1.76129	1.65076	2.57046	2.71589	2.68706	2.05658
TRINITY_DN1029_c0_g1_i12.p2	CAD8099619.1	unnamed protein product [Paramecium sonneborni]	K18586	COQ4; 4-hydroxy-3-methoxy-5-polyprenylbenzoate decarboxylase [EC:4.1.1	127.61	142.21	175.31	110.09	236.88	202.29	194.34	124.95	265.5	185.31	171.96	184	247.03	154.17	200.15	185.92	240.84	243.3	217.52	389.65	218.76	353.95	324.96	288.73	208.6	235.79	206.45	185.1	561.25	522.19	530.18	480.38	512.35	513.11	492.85	467.09		1.62761	1.72247	1.86394	1.49057	2.27798	2.10769	2.09085	1.848
TRINITY_DN1029_c0_g1_i5.p2	CAD8099619.1	unnamed protein product [Paramecium sonneborni]	K18586	COQ4; 4-hydroxy-3-methoxy-5-polyprenylbenzoate decarboxylase [EC:4.1.1	86.29	92.46	52.32	70.57	99.07	112.73	107.97	62.17	92.15	111.88	91.31	146.8	187.14	119.08	118.05	109.96	72.22	78.5	157.06	149.6	96.79	191.74	142.87	49.37	138.81	145.06	131.89	119.69	220.77	247.9	337.33	288.59	348.17	222.71	280.72	255		1.26903	1.31034	0.831877	1.10434	1.37851	1.5008	1.48543	1.19535
TRINITY_DN102_c0_g1_i1.p3	CAD8124435.1	unnamed protein product [Paramecium sonneborni]	K08818	CDC2L; cell division cycle 2-like [EC:2.7.11.22]	0	0	0	610.84	141.06	294.84	0	0	0	222.52	93.31	508.71	116.19	718.37	382.41	129.69	186.67	0	604.62	0	0	1954.44	1298.69	647.4	261.89	411.99	156.82	285.44	170.61	1289.84	1547.9	191.04	1480.8	158.8	383.83	1204.67		0	0	0	1.96717	0.739848	1.26303	0	0
TRINITY_DN102_c0_g1_i2.p3	CAD8124435.1	unnamed protein product [Paramecium sonneborni]	K08818	CDC2L; cell division cycle 2-like [EC:2.7.11.22]	3722	3270	4194	2548.16	5810.94	6392.16	6082	2219	5039	3910.48	2431.69	3190.29	6906.81	5187.63	7304.59	7833.31	10470.3	8977	8411.38	14234	8721	9276.56	10746.3	10663.6	9276.11	9050.01	8400.18	9240.56	11405.4	8387.16	8021.1	8273.96	8792.2	9272.2	8902.17	8349.33		4.23343	4.03474	4.27352	3.72028	4.8334	4.97223	4.93923	3.854
TRINITY_DN102_c1_g2_i1.p1	CAD8077690.1	unnamed protein product [Paramecium primaurelia]	K02090	CDK5; cyclin-dependent kinase 5 [EC:2.7.11.22]	2844	2637	3149	2335	5913	5479	5447	2351	8042	6163	5501	6166	7142	4534	6048	5573	6964	5772	6495	8838	7099	10150	9546	8549	4320	4947	4350	4217	15534	12943	13603	11628	13864	13390	15141	13413		7.27053	7.14751	7.30405	6.99966	8.31836	8.22168	8.24503	7.34687
TRINITY_DN10301_c0_g1_i14.p1	CAD8057339.1	unnamed protein product [Paramecium sonneborni]			0	19.98	339.79	107.61	559	36.49	19.43	23.57	1.53	18.1	16.58	48.29	773.18	30.01	354.44	217.56	262.55	804	0	1134	0	45.46	952.91	799.8	0	538	174.53	241.57	1186.83	988.27	1487	22.93	1193.88	1054.81	1406	1252.92		0	0.124328	1.32193	0.604071	1.87578	0.238787	0.137504	0.189034
TRINITY_DN10301_c0_g1_i8.p1	CAD8140566.1	unnamed protein product, partial [Paramecium pentaurelia]			282	260.93	0.04	167.39	0	516.51	489.57	174.78	815.47	613.9	522.42	472.71	0.75	541.46	402.56	469.44	638.45	0	526.72	0	647.05	829.54	0	2.36	449	0	395.47	58.94	343.17	119.21	0	1128.07	0.12	166.19	0	6.08		1.23879	1.1635	0	0.85599	0	1.79909	1.76977	1.04963
TRINITY_DN10306_c0_g2_i2.p1					2.69	2.56	0	2.92	12.38	12	8.85	3.71	5	1	0	3	6	10.76	5	12.32	17.01	2	15.05	4.59	2	0	5	7.16	6.04	10.39	12	8.02	14.64	12.22	12.11	5.61	6	11	9	11.6		0.495695	0.475085	0	0.545968	1.5509	1.53605	1.27501	0.790772
TRINITY_DN10309_c0_g1_i1.p1	CAF1557016.1	unnamed protein product, partial [Adineta steineri]	K08770	UBC; ubiquitin C	27.96	40.51	54.56	27.99	68.17	32.97	27.3	33.03	47.09	85.51	164.54	42.27	0	0	0	0	0	0	0	0	0	5	0	1	35.74	38.91	23.08	23.58	8.06	20.87	36.8	79	51.23	60.91	28.78	44.13		1.4489	1.80323	2.04614	1.45943	2.38405	1.61353	1.45418	1.852
TRINITY_DN10309_c0_g1_i3.p1	KAI2568678.1	ubiquitin C, partial [Homo sapiens]			8.04	9.49	5.44	34.01	5.83	0.03	13.7	17.97	16.91	9.49	23.46	20.73	0	1	0	0	0	0	2	2	0	0	0	0	7.26	13.09	11.92	17.42	6.94	2.13	28.2	0	1.77	0.09	26.22	10.87		1.05658	1.18903	0.757023	2.50843	0.83996	0	1.5509	2.04264
TRINITY_DN1030_c0_g1_i1.p1	CAD8150579.1	unnamed protein product [Paramecium pentaurelia]			1008	1004	1183	813	910	808	837	453	1320	1013	1288	1104	1475	1073	1262	1301	1132	1035	1015	1417	1149	1416	1362	1186	1296	1433	1244	1227	2955	2710	2723	2378	2497	2444	2714	2492		4.61941	4.59395	4.72247	4.32697	4.46793	4.31252	4.39506	3.85499
TRINITY_DN10310_c0_g1_i1.p1					0	19.06	1.74	0	5.9	2.15	2.54	4.18	0	0	4.17	0	15.43	11.16	2.13	21.69	0	26.44	14.2	39.7	12.26	0	19.24	6.7	9.42	9.03	13.05	27.44	36.23	74.63	28.33	78.67	28.1	37.64	7.38	36.77		0	1.0072	0.124328	0	0.389567	0.163499	0.189034	0.356144
TRINITY_DN10310_c0_g1_i3.p1					31.4	40.94	65.26	51.66	101.28	78.13	75.53	23.58	91.76	20.71	41.64	39.7	120.68	86.36	78.9	91.01	80.04	81.29	93.39	136.17	60.65	149	124.03	103.35	83.19	105.97	80.95	87.1	130.51	141.6	163.69	103.72	120.01	137.26	203.42	135.29		1.46467	1.70929	2.13093	1.97085	2.73769	2.43563	2.42223	1.42761
TRINITY_DN10313_c0_g1_i1.p1	CAD8152102.1	unnamed protein product [Paramecium octaurelia]			6	10	10	6	22	22	10	3	15	10	11	3	12	13	10	15	21	47	17	45	16	15	34	27	13	26	22	16	35	15	29	32	20	36	20	29		0.555816	0.831877	0.790772	0.565597	1.45418	1.46467	0.863938	0.378512
TRINITY_DN10316_c0_g1_i2.p1					2.36	2.24	15.77	2.94	28.6	17.56	13.15	16.22	7.43	0	10.27	6.67	30.86	9.81	19.48	14.13	2.63	17	8.94	33.16	23.66	50.47	25.45	21.35	25.24	12.25	15.01	11.92	67.68	48.21	45.54	27.63	41.12	39.92	47.58	40.79		0.31034	0.298658	1.32769	0.389567	1.98185	1.50589	1.26303	1.64616
TRINITY_DN10316_c0_g1_i3.p1					7.64	14.41	6.23	13.06	12.63	19.44	18.62	4.78	29.25	24	7.73	26.33	18.79	6.19	15.78	18.31	20.37	0	30.06	37.58	14.13	18.53	18.11	10.27	8.63	32.75	12.99	23.08	42.14	67.3	44.46	43.37	77.88	67.4	59.25	64.1		0.863938	1.3505	0.704872	1.28096	1.24489	1.65076	1.62293	0.731183
TRINITY_DN1031_c0_g1_i1.p1	CAD8086982.1	unnamed protein product [Paramecium primaurelia]			418	363	473	378	574	606	573	169	428	274	222	250	778	548	650	737	765	742	738	1089	662	716	752	796	609	674	533	626	1231	878	908	808	1128	1097	1019	1147		3.1811	2.98368	3.22959	3.05485	3.58376	3.66334	3.62176	2.36177
TRINITY_DN10321_c0_g2_i1.p1	XP_001449691.1	uncharacterized protein GSPATT00002423001 [Paramecium tetraurelia]			128	137	191	131	219	237	220	154	237	151	181	187	252	215	219	231	265	214	241	381	300	358	350	320	252	298	241	253	505	470	506	417	569	503	465	503		0.748461	0.773996	0.948601	0.757023	1.10434	1.16993	1.13093	1.02148
TRINITY_DN10323_c0_g1_i2.p1					146.33	7.02	101.22	51.06	0	0	0	0	0	0	0	0	0	0	10	21	0	0	0	0	0	0	0	0	308.1	466.29	389.25	216.42	0	0	0	0	0	0	0	0		2.46728	0.275007	1.95606	1.37295	0	0	0	0
TRINITY_DN10325_c0_g1_i30.p1					15275.1	13796.3	15363.7	11546.3	4417.82	2963.01	1649.02	2023.26	1445.65	2881.47	2864	1853.13	220.84	422.58	358.52	285.34	137.12	104.65	129.74	237.48	3092.85	2858.21	2890.02	2110.32	13.14	5.97	1.17	3.65	0	1	0	0	1	0	2.36	5		8.05126	7.88332	7.93452	7.65155	6.26285	5.70321	4.91456	5.50621
TRINITY_DN10326_c0_g3_i7.p1					62.58	76	42.55	0	29	64	65	58	27.57	55	43.07	14.13	36	24.19	21	31	15	25	24.09	21	21	34	27.37	13.12	0	1	0	1	0	0	0	0	0	0	0	0		2.12102	2.33056	1.63691	0	1.3505	2.15381	2.19849	2.31325
TRINITY_DN10329_c0_g2_i2.p1	CAD8047970.1	unnamed protein product [Paramecium primaurelia]			66.22	25.86	97.17	47.24	127.53	103.02	137.91	71	104.24	83	82	119	128	78.38	102	92.11	175.77	103.51	141.23	190.38	149.91	278.42	215.44	132.17	139.67	134.04	124.1	111.91	285.53	317.3	363.06	265.51	272.7	292.16	304.38	266.7		1.72683	0.918386	2.04264	1.40599	2.43829	2.20163	2.56803	2.05311
TRINITY_DN1032_c0_g1_i3.p1	XP_001425589.1	uncharacterized protein GSPATT00029227001 [Paramecium tetraurelia]			69.54	42.38	71.45	54.92	105.23	94.45	105	35.77	64.94	44.61	36	45.04	94.81	127.28	144.47	138.03	144.28	108.03	137.13	168.58	128.14	72.14	130.86	158.2	89.71	127.74	123.26	127.22	263.47	207.97	238.97	153.14	234.09	226.2	235.7	283.7		2.75275	2.1635	2.69822	2.48285	3.27947	3.15543	3.31759	2.25701
TRINITY_DN1032_c0_g2_i11.p1	CAD8111257.1	unnamed protein product [Paramecium primaurelia]			0	16.58	43.99	40.82	41.81	19.54	20.56	0	40.54	0	0	82.39	55.64	40.81	39.51	8.88	7.06	29.83	24.91	20.86	62.17	0	46.05	21.6	28.9	25.05	32.41	0	15.95	13.48	22.06	9.08	25.08	10.23	55.04	52.55		0	0.650765	1.27501	1.28096	1.29278	0.748461	0.799087	0
TRINITY_DN1032_c0_g2_i5.p1	CAD8111257.1	unnamed protein product [Paramecium primaurelia]			108.64	120.16	152.33	98.72	187.66	159.22	159.41	88.67	116.61	132.91	152.06	89.42	267.61	169.7	205.08	195.08	239.29	102.9	185.08	316.43	134.45	319.34	220.36	189.38	173.01	230.47	178.37	214.71	335.11	241.5	323.24	317.3	278.65	226.12	261.83	279.65		2.28688	2.38957	2.58736	2.18269	2.93923	2.74416	2.774	2.33056
TRINITY_DN1032_c0_g2_i8.p1	CAD8111257.1	unnamed protein product [Paramecium primaurelia]			7.36	4.26	15.68	12.46	20.53	34.25	19.03	28.33	31.85	17.09	12.94	17.18	27.75	46.49	9.41	53.03	30.65	59.28	43.02	77.72	49.39	32.66	7.6	28.01	27.08	81.48	54.22	20.29	17.94	36.02	52.7	23.62	50.26	68.65	22.13	61.8		0.333424	0.201634	0.594549	0.526069	0.782409	1.1375	0.748461	1.17632
TRINITY_DN10331_c0_g2_i1.p1					133	116	114	105	119	131	132	115	38	63	70	24	79	60	76	57	33	37	52	51	28	43	21	12	4	0	0	0	0	2	0	0	0	0	0	0		2.59216	2.41684	2.31325	2.31904	2.45418	2.57773	2.61589	2.70929
TRINITY_DN10332_c0_g2_i1.p1					21	16	50	26	52	50	48	11	189	131	135	152	66	36	47	34	86	48	79	83	164	242	225	221	71	88	102	71	144	139	155	130	329	263	295	285		1.22651	1.0072	1.98914	1.42223	2.11437	2.08066	2.06005	0.925999
TRINITY_DN10333_c0_g1_i15.p1					110.64	77.41	79.95	124.78	0	0	0	0	0	0	0	0	11	17	15	8	0	0	0	0	0	0	0	0	455.13	603.34	531.37	325.31	0	0	0	0	0	0	0	0		2.40054	1.9855	1.94486	2.54844	0	0	0	0
TRINITY_DN10334_c0_g1_i1.p1	CAD8077718.1	unnamed protein product [Paramecium primaurelia]			1745	1460	1764	1461	2802	2771	2863	1317	2332	1862	1691	1818	3306	2226	2814	2983	3772	2875	3522	5475	2842	3810	3811	3538	3188	3078	2899	3099	4517	3734	4051	3321	3997	4122	4209	4092		5.65134	5.38024	5.5472	5.40531	6.31415	6.30743	6.38853	5.59305
TRINITY_DN10335_c0_g2_i12.p1	XP_001346993.1	hypothetical protein [Paramecium tetraurelia strain d4-2]			66.19	102.35	184.49	203.37	101.49	169.32	44.09	211.59	34.68	94.18	98.77	130.87	58.52	135.21	105.64	208.39	105.39	101.47	188.44	213.79	196.46	96.12	161.13	221.09	71.87	71.6	176.05	73.74	270.53	239.49	486.84	338.12	387.88	365.61	457.58	389.32		0.823749	1.1177	1.5656	1.74846	1.1177	1.5656	0.604071	2.04264
TRINITY_DN10335_c0_g2_i16.p1	XP_001346993.1	hypothetical protein [Paramecium tetraurelia strain d4-2]			492.6	628.25	568.06	422.11	799.47	961.01	678.87	219.37	548.71	341.33	178.25	275.39	591.9	614.74	696.47	712.01	900.12	794.27	838.16	1198.51	906.73	522.43	1032.26	1110.24	864.82	1068.93	854.87	1092.92	2050.2	1770.25	1609.14	1152.06	1506.93	1674.66	1594.2	1977.13		2.76553	3.04963	2.83188	2.57773	3.36737	3.61589	3.19535	2.09761
TRINITY_DN10335_c0_g2_i6.p1	XP_001346993.1	hypothetical protein [Paramecium tetraurelia strain d4-2]			267.21	97.39	294.45	218.52	671.04	420.66	666.04	346.04	672.61	569.49	922.98	799.75	821.58	425.05	552.89	378.61	778.49	439.25	456.41	954.7	846.8	1462.45	966.61	679.67	355.31	324.47	322.09	114.34	614.27	697.26	1000.02	1025.82	948.19	1208.73	1098.22	658.55		2.02857	1.07724	2.03914	1.81558	3.11603	2.5435	3.14568	2.6017
TRINITY_DN10336_c0_g1_i3.p1	CAD8125443.1	unnamed protein product [Paramecium sonneborni]	K25144	lnrL, sagG; linearmycin/streptolysin S transport system ATP-binding pr	130	91	104	125	219	261	266	113	149	95	66	110	346	231	315	330	325	320	416	556	190	208	251	213	263	197	251	239	768	780	829	629	420	502	402	612		1.26303	0.970854	1.01436	1.22651	1.73552	1.9222	1.97085	1.34483
TRINITY_DN10336_c0_g2_i4.p1	CAD8170468.1	unnamed protein product [Paramecium pentaurelia]			101	87.44	92.12	62.25	117.16	74.22	50.59	22.17	69.57	58.6	36.71	38.37	156.02	77.27	85.06	113.74	124.29	116	164.73	149.88	105.19	143.61	143.92	113.08	145.96	148.84	170.41	135.03	186.62	140.88	162.56	160.77	131.11	164.17	198.24	163.22		2.7845	2.59694	2.57773	2.22033	2.96717	2.42223	2.01436	1.40599
TRINITY_DN10339_c0_g1_i1.p1	AHY82557.1	mtA protein [Paramecium octaurelia]			63	80	72	70	290	395	372	60	343	269	87	146	465	353	577	611	1095	880	1000	991	481	517	839	786	28	62	16	18	410	298	350	318	1003	927	890	959		0.910733	1.07039	0.941106	0.9855	2.32481	2.69822	2.65764	1.04264
TRINITY_DN1033_c0_g1_i14.p1	XP_001437449.1	uncharacterized protein GSPATT00007492001 [Paramecium tetraurelia]			38.05	49.54	69.55	41.58	99.79	101.36	82.28	25.52	89.9	62.48	37.17	37.73	98.76	94.51	90.6	75.57	115.92	71.24	109.74	159.09	86.51	164.55	106.03	118.52	95.33	83.76	87.94	93.63	245.46	119.54	153.83	138.5	156.43	179.3	172.28	139		1.0635	1.26303	1.50589	1.1375	1.94486	1.96717	1.774	0.948601
TRINITY_DN1033_c0_g1_i5.p1					40	42	69.43	30.58	71.67	70.86	118.96	38	74.79	61.66	55.7	67	97.72	78	92.7	86.71	96	118.4	84.47	125.09	100.75	117.13	121.77	126.93	47.7	57.58	52.88	50.1	197.07	143.96	152.66	154.58	143.71	144.49	159.44	126.34		1.74416	1.78241	2.25399	1.49057	2.37851	2.37573	3.03386	1.94486
TRINITY_DN1033_c0_g1_i9.p1	XP_001437449.1	uncharacterized protein GSPATT00007492001 [Paramecium tetraurelia]			28.95	35.46	50.02	39.84	66.23	41.78	54.6	48.48	70.34	31.85	37.42	53.33	69.52	66.11	71.85	64.8	78.7	53.26	55.72	70.81	56.89	99.33	67.2	87.14	65.97	75.66	57.23	74.28	143.34	141.36	144.52	154.4	109.86	144.66	196.57	158.53		0.933573	1.07039	1.28688	1.16993	1.61353	1.20789	1.45943	1.5509
TRINITY_DN10341_c0_g1_i2.p1	CAD8050424.1	unnamed protein product [Paramecium sonneborni]	K07904	RAB11A; Ras-related protein Rab-11A	198	254	217	189	381	354	365	275	529	494	589	589	473	352	396	399	439	420	466	656	577	680	603	521	391	423	432	404	929	926	991	784	789	844	949	842		3.52482	3.84197	3.54226	3.47379	4.40463	4.31542	4.38819	4.29425
TRINITY_DN10341_c0_g2_i3.p1	CAD8169925.1	unnamed protein product [Paramecium pentaurelia]			81	95.1	97.74	73.62	203.94	199.88	225.31	158.28	183.42	188.13	230.51	275.57	209.04	158.46	169.74	150.02	264.35	200.35	246.87	322.96	282.39	373.95	257.78	265.16	168.23	239.53	188.43	164.03	686.12	758.4	677.3	665.03	581.17	678.54	681.68	690.95		2.01436	2.17951	2.13093	1.91839	3.10769	3.09085	3.27501	3.09761
TRINITY_DN10344_c0_g1_i1.p1	CAD8095751.1	unnamed protein product [Paramecium sonneborni]			354.07	232.09	362.83	154.65	395.74	500.26	676.43	339.11	480.11	152.97	516.26	387.71	625.83	482.83	552.56	545.28	836.02	584.19	836.85	1078.36	425.81	611.47	639.63	631.23	465.08	609.58	430.42	490.73	928.82	949.66	738.17	769.3	886.92	1015.1	953.28	1054.63		2.66903	2.15704	2.59455	1.74416	2.79494	3.09592	3.51979	2.91073
TRINITY_DN10344_c0_g1_i3.p1	CAD8095751.1	unnamed protein product [Paramecium sonneborni]			21.03	103	62.89	163.59	290.1	67.99	37.19	58.09	106.35	366.34	124.58	190.59	214.65	155.85	158	148.35	50.68	26.7	85.87	70.71	320.09	184.37	123.37	155.85	48.1	63.77	174.38	81.38	256.09	250.02	469.55	293.08	156.15	198.56	298.58	247.91		0.389567	1.33342	0.895303	1.7866	2.40871	1.0072	0.650765	1.07039
TRINITY_DN10344_c0_g1_i8.p1	CAD8095751.1	unnamed protein product [Paramecium sonneborni]			25.9	38.91	23.29	25.77	72.16	39.75	57.37	39.8	60.53	34.69	50.16	76.69	69.52	70.33	81.45	55.37	109.3	73.11	98.28	148.93	106.09	78.16	111.99	75.92	73.82	66.65	45.2	34.9	176.09	166.31	174.28	162.63	187.94	158.34	190.14	179.46		0.773996	1.03562	0.669027	0.773996	1.5656	1.0635	1.38405	1.25701
TRINITY_DN10345_c0_g1_i1.p1	CAD8124182.1	unnamed protein product [Paramecium sonneborni]			36.33	23.84	56.4	38.86	10.81	28.73	84	38.52	50	26.49	109.79	9.03	82.77	22.67	33.35	61.64	75.3	14.92	61.33	0	10.41	41.85	29.7	46.49	35.81	57.56	73.01	39.14	117.02	97.34	82.21	90.93	64.94	145.1	154.42	54.42		0.941106	0.678072	1.20789	0.992768	0.344828	0.790772	1.66903	1.1635
TRINITY_DN10345_c0_g2_i1.p1	XP_001459770.1	uncharacterized protein GSPATT00025107001 [Paramecium tetraurelia]			30	42	36	44	71	46	50	62	37	36	53	37	74	75	80	52	65	73	49	78	55	56	60	38	46	55	51	49	56	72	87	69	48	66	56	44		1.46989	1.79077	1.57046	1.85599	2.37573	1.90304	2.01436	2.50589
TRINITY_DN10346_c0_g1_i4.p3					97.34	90.4	81	74	49.68	105.35	70.61	93.14	22.03	20.57	17.45	11.8	102	48.83	28.74	60.75	45.36	85.29	98	81.96	58.83	94.28	89.05	71.32	0	2	0	0	0	0	0	0	0	0	0	0		2.21723	2.12102	1.926	1.9222	1.51096	2.31034	1.8953	2.44361
TRINITY_DN10349_c0_g1_i1.p1	CAD8071431.1	unnamed protein product [Paramecium sonneborni]			194.31	123	210.22	125	241	232.14	237.28	147.11	173.46	149	150.04	120.1	453	269.55	287.37	234.13	307.36	345	334.95	355.69	172.52	312.95	282.89	230.33	236.97	271.91	266.68	218.92	306.86	311.55	236.64	264.23	228.52	301.47	291.79	256.46		2.18269	1.68257	2.17632	1.7137	2.42223	2.38405	2.43829	2.14078
TRINITY_DN1034_c0_g1_i1.p1	CAD8068687.1	unnamed protein product [Paramecium primaurelia]			46	42	57	68	58	81	81	24	29	24	17	33	79	62	77	75	91	56	82	93	67	81	109	76	103	88	79	74	147	98	148	125	145	116	124	153		2.20477	2.09761	2.36737	2.68032	2.47508	2.89724	2.9222	1.76977
TRINITY_DN10351_c0_g1_i16.p1	CAD8087594.1	unnamed protein product [Paramecium primaurelia]			2	4.49	9	0	19	8	18	7	1	10	3	1	3	7	15	3	9	0	4	36	11	13	5	16.06	5	5	6.55	4	24.95	20	38.73	36	25	20	24.75	20		0.214125	0.443607	0.748461	0	1.35614	0.731183	1.33342	0.790772
TRINITY_DN10354_c0_g1_i11.p1	CAF2674672.1	unnamed protein product [Rotaria sp. Silwood2]			64.69	82.12	95.04	69.35	285.26	143.14	172.86	185.67	127.44	144.37	124.62	197.45	151.79	148.34	181.44	124.49	101.46	109.62	72.14	157.78	146.08	104.06	77.25	91.45	114.25	82.06	139.47	107.98	456.24	577.78	909.17	588.79	596.76	698.19	761.94	553.24		2.17313	2.43563	2.52857	2.26003	4.03914	3.14078	3.41278	3.79181
TRINITY_DN10354_c0_g1_i13.p1	CAD8210732.1	unnamed protein product [Paramecium pentaurelia]			77	85.47	130.18	96.39	246.04	277.23	322.5	282.01	261.71	177.04	273.02	277.85	459.42	253.81	194.41	245.15	233.85	233.45	400.87	565.27	220.07	253.46	327.63	222.16	136.97	223.59	178.89	256.4	1384.52	1991.64	2441.02	1979.42	1489.5	1844.48	2399.64	1699.46		2.43296	2.54597	2.9782	2.7137	3.90977	4.08406	4.32048	4.43095
TRINITY_DN10354_c0_g1_i5.p1	CAD8210732.1	unnamed protein product [Paramecium pentaurelia]			149.87	169.06	172.2	126.56	212.45	208.14	212.08	133.16	275.43	204.4	244.07	335.69	314.25	222.51	253.66	255.38	227.65	253.29	237.58	486.51	359.01	355.56	422.46	316.29	353.95	438.84	402.41	357.09	3079.65	3492.52	4989.78	3853.41	3743.59	4275.63	4999.02	3820.43		4.03738	4.19613	4.13504	3.83289	4.52356	4.51412	4.56499	4.21645
TRINITY_DN10354_c0_g1_i6.p1	CAD8210732.1	unnamed protein product [Paramecium pentaurelia]			380.59	436.19	472.52	312.07	1328.14	1122.8	1144.25	887.23	801.95	635.38	734.71	1177.27	1037.75	811.29	848.41	685.5	718.32	681.1	797.98	1174.77	739.18	967.1	738.4	630.82	675.08	758.68	593.81	549.56	4593.76	5887.24	7611.66	5531.94	5283.24	5811.34	7258.04	5222.55		4.68426	4.86096	4.87922	4.42358	6.44576	6.22091	6.27798	6.22072
TRINITY_DN10354_c0_g1_i7.p1	CAD8210732.1	unnamed protein product [Paramecium pentaurelia]			7.94	42.28	30.51	21.05	25.1	25.43	34.99	32.33	28.45	24.81	51.11	33.62	63.85	28.29	44.87	13.17	45.29	16.99	85.18	50.21	60.27	61.72	43.09	60.68	81.57	28.07	76.62	58.92	227.6	446.67	483.15	444.59	355.06	437.27	437.66	367.12		0.831877	2.35332	1.91839	1.62761	1.79077	1.81967	2.18587	2.33628
TRINITY_DN10354_c0_g1_i8.p1					42.9	34.34	43.85	42.04	92.31	49.38	57.29	42	80.43	84.81	48.04	90.18	43.81	32.21	38.3	48.78	28.24	22.19	15.94	68.92	35.52	58.25	68.79	35.11	73.16	77.81	65.77	73.25	601.98	663.55	1013.05	581.8	739.49	887.46	1129.19	750.34		2.21412	1.95977	2.15704	2.20477	3.14568	2.39232	2.59216	2.47508
TRINITY_DN10354_c0_g1_i9.p1					0	8.53	7.7	7.55	16.7	23.89	32.02	41.6	12.59	3.19	31.43	8.94	56.12	41.55	21.91	22.54	25.2	23.36	38.3	65.54	11.87	26.85	10.37	41.5	6.02	8.96	9.02	10.8	8.24	11.6	34.17	24.06	7.38	27.62	34.51	44.86		0	0.910733	0.799087	0.83996	1.4489	1.81147	2.14731	2.70266
TRINITY_DN10356_c0_g1_i12.p1	CAD8043000.1	unnamed protein product [Paramecium primaurelia]			7.47	16.77	25.07	30.98	71.84	154.03	67.06	39.69	24.91	78.74	99.01	139.99	118.18	60.66	66.4	109.76	109.43	148.32	157.33	72.04	172.57	86.95	75.04	103.92	76.34	126.07	76.26	84.75	108.19	193.66	283.75	410.3	94.46	48.13	200.72	250.9		0.214125	0.443607	0.584963	0.748461	1.35614	2.12763	1.32193	1.07724
TRINITY_DN10356_c0_g1_i13.p1	CAD8043000.1	unnamed protein product [Paramecium primaurelia]			521.47	513.44	608.12	432.53	822.28	727.54	852.23	440.25	729.52	473.02	677.46	596.26	988.84	563.51	908.78	829.46	870.44	767.75	878.72	1339.32	631.38	1147.5	999.11	805.8	780.97	723.49	830.47	754.74	1538.57	1189.38	1318.79	891.7	1170.88	1316.33	1292.08	1040.48		3.64847	3.60881	3.73877	3.40463	4.25248	4.09339	4.34341	3.74201
TRINITY_DN10356_c0_g1_i16.p1	CAD8043000.1	unnamed protein product [Paramecium primaurelia]			27.06	66.98	63.13	28.86	53.39	34.77	32.02	101.18	24.25	64.04	37.07	109.14	149.3	78.29	95.71	71.7	122.74	103.55	52.37	132.04	88.64	136.63	88.05	161	90.86	77.65	23.66	99.92	111.38	183.37	99.71	167	172.54	167.68	161.95	221.9		0.669027	1.28688	1.17632	0.704872	1.10434	0.815575	0.773996	1.926
TRINITY_DN10357_c0_g1_i11.p1	XP_001452071.1	uncharacterized protein GSPATT00018870001 [Paramecium tetraurelia]	K02123	ATPVI, ntpI, atpI; V/A-type H+/Na+-transporting ATPase subunit I	369.52	323.03	397.9	350.55	538.51	438.42	456.56	254.38	345.91	356.42	296	312.37	642.92	487.65	543.9	531.4	520.22	493.35	482.13	730.94	534.1	595.25	591.52	495.82	550.2	642.61	559.14	579.57	535.37	648.34	551.83	500.02	519.19	514.74	570.59	482.96		3.1635	2.97269	3.14731	3.0993	3.64501	3.38128	3.46728	2.99277
TRINITY_DN10358_c0_g1_i2.p1	CAD8057260.1	unnamed protein product [Paramecium sonneborni]			62.49	55.45	67.96	35.84	89.85	72.75	72.4	34.3	58.72	61.76	19	40.49	156.77	141.83	177.83	177.31	177.56	146.19	165.44	171.85	118	103.36	205.84	154.3	49.32	48.7	40.52	51.62	106.98	80.13	126.18	82.57	126.47	161.52	99.31	106.74		0.782409	0.704872	0.782409	0.495695	1.01436	0.871844	0.887525	0.584963
TRINITY_DN10359_c0_g1_i1.p1	XP_001454324.1	uncharacterized protein GSPATT00020590001 [Paramecium tetraurelia]			104.42	47.62	96.24	90.16	180.11	149.96	183.28	74.98	89.19	72	79.13	53.84	179.55	148.39	164.13	166.58	218.16	232	208.89	335.01	148.04	265.42	225.64	221.64	257.63	285.47	274.34	288.28	342.52	276.33	245.37	241.06	194.18	230.69	228.61	210.19		2.26604	1.44361	2.08066	2.10769	2.91456	2.69599	2.97453	2.1635
TRINITY_DN10359_c0_g1_i4.p1	XP_001454324.1	uncharacterized protein GSPATT00020590001 [Paramecium tetraurelia]			71.58	60.45	71.73	89.84	166.11	117.64	135.34	92.02	76.81	72	37.87	52.23	143.45	71.58	133.96	108.61	135.33	157	150	212.68	116	169	176	143.36	186.85	189.53	177.38	171.72	199.6	182.45	208.24	134.94	132.85	154.89	186.47	181.76		1.68706	1.51096	1.60407	1.9222	2.61353	2.21723	2.40599	2.21101
TRINITY_DN10359_c0_g2_i1.p1	CAD8062915.1	unnamed protein product [Paramecium primaurelia]			15	21	15	7	50	61	74	31	2	3	1	0	48	31	71	64	17	19	11	92	3	8	5	1	71	111	78	87	158	139	92	72	54	87	48	72		0.941106	1.18903	0.895303	0.526069	2.02857	2.26003	2.51096	1.78241
TRINITY_DN1035_c0_g2_i5.p1					317	261	238	278	139	180	155	228	270	478	397	255	183	145	106	135	57	66	68	103	97	117	120	67	2.07	3.5	10.14	10.99	0	0	1	0	0	0	0	0		3.6241	3.35191	3.14241	3.45681	2.57046	2.8953	2.73985	3.50716
TRINITY_DN1035_c3_g1_i1.p3					230	224	227	180	198	208	207	279	331	439	693	220	98	106	76	83	55	91	90	108	124	129	150	101	1	0	0	0	0	0	1	1	0	0	1	0		3.37295	3.32337	3.25096	3.06523	3.17313	3.24641	3.27053	3.95047
TRINITY_DN10364_c0_g1_i10.p1	CAD8127754.1	unnamed protein product [Paramecium sonneborni]	K16297	SCPL-II; serine carboxypeptidase-like clade II [EC:3.4.16.-]	97.73	59.64	181.52	68.2	105.68	115.97	149.51	54.63	266.3	55.17	157.28	276.16	129.02	137.62	119.36	141.91	140.81	113.02	258.98	194.09	161.35	266.11	319.32	361.91	25.19	145.21	133.04	99.15	557.78	558.47	576.88	320.31	625.98	393.72	641.4	508.1		1.41684	1	1.94111	1.1177	1.48027	1.57046	1.852	1.12433
TRINITY_DN10364_c0_g1_i5.p1	CAD8127754.1	unnamed protein product [Paramecium sonneborni]	K16297	SCPL-II; serine carboxypeptidase-like clade II [EC:3.4.16.-]	1981.27	1844.36	2114.3	1645.8	1741.99	1876.03	1911.49	764.37	1363.69	1374.83	854.32	1021.36	3769.98	2733.38	3543.17	3808.09	2737.18	2383.68	2504.56	3610.82	1526.63	1919.89	1963.1	1852.69	2847.81	2612.79	2244.59	2923.8	1536.92	1323.65	1366.62	1253.69	1178.06	1277.55	1374.76	1282.9		5.28392	5.16269	5.25361	5.02636	5.0917	5.20359	5.26491	4.29278
TRINITY_DN10364_c0_g2_i1.p1	CAD8049694.1	unnamed protein product [Paramecium sonneborni]	K12667	RPN2, SWP1; dolichyl-diphosphooligosaccharide---protein glycosyltransf	1841	1783	1925	1605	2062	2351	2323	640	1532	1140	776	924	2505	1604	2330	2584	2884	2362	2505	3730	1964	2590	2784	2388	4421	4260	3617	4021	3761	2827	2855	2299	2644	2588	2865	2852		5.8679	5.80374	5.81224	5.6792	6.02015	6.21626	6.23324	4.72137
TRINITY_DN10364_c0_g3_i2.p1	CAD8049694.1	unnamed protein product [Paramecium sonneborni]			12	7	12	16	41	35	35	12	38	30	32	36	30	24	42	40	45	34	39	33	42	36	40	45	36	29	24	21	57	47	38	63	56	81	53	55		1.13093	0.757023	1.07724	1.38405	2.34199	2.17951	2.19849	1.33342
TRINITY_DN10368_c0_g1_i19.p1	XP_001424842.1	uncharacterized protein GSPATT00028479001 [Paramecium tetraurelia]			124.75	211.26	67.17	86.41	387.74	288.58	263.34	273.36	353.98	249.38	415.61	374.77	359.34	345.71	229.03	236.75	202.55	266.29	337.97	451.1	458.31	410.11	427.29	416.36	250.1	207.28	218.74	211.95	138.8	477.12	535.64	398.95	521.88	673.72	559.2	493.91		1.63691	2.17951	1.02857	1.30451	2.91073	2.55582	2.47508	2.78241
TRINITY_DN10368_c0_g1_i52.p1	XP_001424842.1	uncharacterized protein GSPATT00028479001 [Paramecium tetraurelia]			142.86	42.81	163.8	0	0	150.48	68.75	0	0	0	0	13.53	145.94	103.06	113.22	72.04	220.38	60.85	83.63	71.64	57.93	88.98	33.24	0	0	36.32	90.53	68	200.33	301.87	0	201.7	161.07	86.77	0	0		1.79077	0.790772	1.84398	0	0	1.83996	1.14405	0
TRINITY_DN10368_c0_g1_i58.p1	XP_001424842.1	uncharacterized protein GSPATT00028479001 [Paramecium tetraurelia]			36.03	0	0.04	162.66	72.61	50.51	78.49	0	0	0	54.74	0	0	0	32.34	133.6	30.18	35.8	0	0	0	31.87	21.79	70.59	0	83.52	112.75	0	24.55	104.99	167.66	99.93	197.58	147.74	136.96	85.2		0.695994	0	0	1.92979	1.1635	0.903038	1.25096	0
TRINITY_DN10368_c0_g1_i72.p1	XP_001424842.1	uncharacterized protein GSPATT00028479001 [Paramecium tetraurelia]			0	96.93	135.38	73.93	0	43.43	49.69	31.64	46.24	111.01	0	0	226.49	0	132.96	119.72	129.69	137.05	203.19	214.47	107.76	135.45	84.06	156.63	171.39	135.35	53.91	147.72	365.02	25.7	97.96	143.62	4.04	0	155.33	280.53		0	1.38957	1.63227	1.17632	0	0.790772	0.895303	0.748461
TRINITY_DN10368_c0_g4_i1.p2					9	9	6	8	20	10	22	4	28	18	11	0	27	29	28	0	22	24	14	19	14	25	49	18	14.57	14	8	7	79.1	56	65	57.29	55	47	45	44		0.536053	0.526069	0.356144	0.485427	0.992768	0.584963	1.09085	0.321928
TRINITY_DN10369_c0_g1_i1.p1	TNV74944.1	hypothetical protein FGO68_gene15507 [Halteria grandinella]			326.22	347.86	488.35	283.46	549.46	571.31	652.52	253.6	395.17	280.63	298.61	303.41	883.5	537.86	594.9	722.47	795.79	729.02	821.54	1060.42	545.51	677.17	745.84	644.85	447.24	567.33	534.11	546.14	1229.17	967.58	956.54	770.48	1084.44	916.54	948.98	1015.76		2.70044	2.76129	3.09592	2.53356	3.34908	3.40735	3.61589	2.68482
TRINITY_DN10369_c0_g1_i3.p1	CAD8076852.1	unnamed protein product [Paramecium sonneborni]			138.78	7.14	78.65	136.54	118.54	95.69	96.48	48.4	133.83	50.37	58.39	63.59	65.5	114.14	159.1	137.53	161.21	104.98	155.46	231.58	60.49	138.83	101.16	184.15	157.76	129.67	109.89	98.86	204.83	232.42	313.46	283.52	193.56	180.46	249.02	231.24		1.73985	0.163499	1.14405	1.72247	1.57531	1.38405	1.41143	1.02148
TRINITY_DN10369_c0_g3_i1.p1	CAD8054578.1	unnamed protein product [Paramecium sonneborni]			168.93	180.43	217.74	73.19	370.67	305.85	361.59	62.41	601.21	354.95	571.52	498.68	469.64	193.64	465.17	371.54	391.89	332.21	322.41	254.34	326.24	661.05	616.11	379.4	243.69	224.85	201.33	225.67	820.91	675.79	720.02	655.4	652.31	652.94	704.66	541.9		2.35332	2.41414	2.5509	1.48027	3.3147	3.07553	3.32337	1.5509
TRINITY_DN10369_c0_g3_i2.p1	CAD8054578.1	unnamed protein product [Paramecium sonneborni]			292.07	252.57	289.26	328.81	291.33	345.15	318.41	337.59	308.79	361.05	224.48	238.32	455.36	365.36	319.83	362.46	424.11	332.79	397.59	686.66	427.76	404.95	346.89	423.6	332.31	488.15	396.67	323.33	446.09	637.21	443.98	374.6	497.69	432.06	519.34	447.1		3.04089	2.84197	2.9222	3.19692	3.02857	3.25399	3.1811	3.53978
TRINITY_DN1036_c0_g1_i1.p1	CAD8063847.1	unnamed protein product [Paramecium primaurelia]			898	663	1009	782	894	853	864	301	457	353	292	316	1316	805	1057	1126	1273	1003	1066	1518	706	796	1004	880	1944	1651	1633	2055	1348	1061	1037	841	1080	939	1068	1100		3.85798	3.43429	3.89724	3.67469	3.83996	3.78346	3.83491	2.75275
TRINITY_DN10372_c0_g1_i2.p1	CAD8132578.1	unnamed protein product [Paramecium pentaurelia]	K14833	NOC2; nucleolar complex protein 2	108	132	129.95	52.88	222.28	177.93	210	113	123.11	100.05	34.03	138	186.91	127.04	190.83	124.95	222.55	196	197.1	344.53	159.39	218.03	227.29	178.33	336.87	302.71	335	348	228.17	267.95	303	231	225.57	207.46	262.68	276		2.0635	2.27202	2.17313	1.35614	2.90689	2.64155	2.87381	2.38681
TRINITY_DN10373_c0_g1_i2.p1					1434	1461	1900	1396	1763	1531	1786	1143	1214	1136	1474	1295	2098	1393	1731	1704	1626	1388	1727	2351	1236	1909	1536	1445	2577	2436	2126	2404	1829	1797	1699	1464	1545	1834	1705	1567		6.06695	6.07746	6.35315	6.03826	6.35579	6.16651	6.41836	6.08937
TRINITY_DN1037_c0_g1_i1.p1	CAD8189924.1	unnamed protein product [Paramecium octaurelia]			966	899	1176	808	893	917	917	374	790	578	662	693	1354	978	1196	1340	1228	956	1025	1376	875	1207	1199	1055	1463	1416	1315	1441	1630	1391	1518	1302	1353	1341	1479	1444		3.55459	3.43962	3.69822	3.32193	3.43962	3.48027	3.51349	2.65076
TRINITY_DN10385_c0_g1_i11.p1	XP_001446552.1	uncharacterized protein GSPATT00014122001 [Paramecium tetraurelia]	K16458	CEP104; centrosomal protein CEP104	178.81	279.91	316.75	283.82	698.89	259.53	540.56	287.25	455.04	476.09	630.65	775.12	1060.77	557.06	714.18	580.82	505.28	662.04	796.68	944.88	744.45	1080.89	1040.93	510.44	186.25	481.48	327.39	455.13	912.22	1012.04	1743.15	1407.97	1218.52	1031.86	1218.59	1114.42		1.59455	2.04264	2.09761	2.07382	3.14241	1.97085	2.85599	2.35614
TRINITY_DN10385_c0_g1_i3.p1	XP_001446552.1	uncharacterized protein GSPATT00014122001 [Paramecium tetraurelia]	K16458	CEP104; centrosomal protein CEP104	949.1	852.6	1321.25	830.64	1286.05	1422.91	1180.39	546.17	1160.26	875.28	537	605.95	1500.48	1293.17	1678.12	1639.13	1836.74	1291.89	1661.32	2154.76	1340.62	1885.11	1533.76	1799.57	1567.9	1601.95	1389.32	1382.86	2785.48	2139.13	1702.71	1639.08	1862.33	1877.53	2255.08	2331.73		3.55459	3.39369	3.87774	3.3799	3.94767	4.09085	3.87283	3.14568
TRINITY_DN10385_c0_g1_i9.p1	XP_001446552.1	uncharacterized protein GSPATT00014122001 [Paramecium tetraurelia]	K16458	CEP104; centrosomal protein CEP104	193.09	128.49	0	39.54	95.06	178.56	183.05	68.58	27.7	24.63	111.35	106.93	72.75	139.77	113.69	158.05	203.97	216.07	0	273.36	97.93	0	212.3	274.99	60.85	69.57	260.3	141.01	234.3	355.83	293.14	96.95	209.15	475.6	183.33	51.85		1.67356	1.28096	0	0.536053	1.04963	1.58976	1.64155	0.992768
TRINITY_DN10386_c0_g1_i12.p2	CAD8073618.1	unnamed protein product [Paramecium primaurelia]	K00995	PGS1, pgsA; CDP-diacylglycerol---glycerol-3-phosphate 3-phosphatidyltr	216	182.17	176.95	197	188.95	353	354	149.17	130.7	0	0	268.82	434.48	146.82	9.1	337.1	430.45	280.13	140.5	156.51	330.82	271.9	77.91	129.3	185.68	115.07	364.36	345.83	398.2	0	405.86	98.57	211.36	474.83	27.33	144.25		1.79909	1.61353	1.51602	1.70487	1.65535	2.33056	2.36457	1.66448
TRINITY_DN10386_c0_g1_i8.p2	CAD8073618.1	unnamed protein product [Paramecium primaurelia]	K00995	PGS1, pgsA; CDP-diacylglycerol---glycerol-3-phosphate 3-phosphatidyltr	0	0	0	0	196.32	0	0	0	0	0	218.63	0	0	117.4	319.48	0	0	115.71	230.17	182.61	0	64.81	230.91	202.9	0	144.69	0	0	64.46	436.72	0	128.86	150.39	0	210.84	89.3		0	0	0	0	1.68706	0	0	0
TRINITY_DN10388_c0_g1_i4.p1					557.24	522.91	640.35	420.42	221.8	188.91	170.67	197.72	86.27	161.19	254.38	116.76	207.6	143.94	110.43	61.8	51	59.53	57.21	75.84	122.64	173.72	109.97	119.56	1.55	9.9	5.07	0	0	1.49	2.84	0	0	0	0	0		4.65992	4.55582	4.74039	4.28021	3.41007	3.21101	3.11103	3.58256
TRINITY_DN10389_c0_g1_i11.p1	CAD8133741.1	unnamed protein product [Paramecium pentaurelia]			13.05	101.24	67.65	24.64	39.64	0	0	15.63	0	38.12	35.45	48.96	55.42	104.71	10.86	10.28	28.6	13.56	22.16	64.09	26.13	37.92	16.79	34.34	20.13	118.28	14.83	36.32	46.5	57.44	41.98	129.68	51.16	56.36	69.14	43.6		0.516015	2.09424	1.60407	0.85599	1.19535	0	0	0.722466
TRINITY_DN10389_c0_g1_i29.p2					52.85	40.56	36.84	32.77	48.24	23.31	32.24	31.07	17.71	3.88	26.88	26.45	76.91	49.2	51.14	33.12	31.14	16.17	23.79	36.67	35.44	59.49	39.98	29.11	117.21	209.59	141.26	94.19	95.63	105.78	162.47	92.32	74.87	140.2	139.76	84.69		2.50843	2.19535	2.01792	1.98185	2.40327	1.63227	1.9855	2.17951
TRINITY_DN10389_c0_g1_i37.p1	CAD8133741.1	unnamed protein product [Paramecium pentaurelia]			86.33	29.38	83.55	68.55	111.27	139.78	184.59	141.27	165.19	147.65	211.41	214.19	370.54	237.9	272.95	224.51	181.07	193.43	117.94	323.55	216.25	269.12	172.38	185.54	280.43	185.24	364.78	293.58	363.04	581.89	678.77	505.07	419.01	534.31	658.45	553.74		1.90304	0.941106	1.78241	1.66903	2.17313	2.44095	2.80735	2.74416
TRINITY_DN10389_c0_g1_i42.p1	CAD8133741.1	unnamed protein product [Paramecium pentaurelia]			11.94	23.4	18	25.96	34.91	28.5	28.14	5.89	8.85	18.15	17.46	27.25	12.65	5.34	69.94	45.32	24.36	21.94	85.81	56.27	41.46	122.71	33.74	14.26	48.96	100.24	90.81	67.59	89.07	44.27	99.6	75.39	140.3	90.69	100.92	89.1		0.464668	0.799087	0.613532	0.879706	1.08406	0.941106	0.948601	0.31034
TRINITY_DN1038_c0_g1_i11.p3	CAD8164664.1	unnamed protein product [Paramecium octaurelia]			84.68	88.51	191.49	167.45	401.22	240.53	237.88	164.35	200.29	261.26	365.6	354.29	400.37	307.11	341.93	270	324.69	239.63	372.18	594.36	483.85	572.92	505.72	416.58	274.56	243.76	228.36	181.47	336.64	426.16	527.74	398.58	553.01	529.04	429.83	447.16		1.1375	1.1635	1.80323	1.75702	2.73118	2.1375	2.15056	1.9855
TRINITY_DN1038_c0_g1_i15.p1	CAD8108952.1	unnamed protein product [Paramecium sonneborni]			50.87	24.3	46.45	13.12	59.69	127.87	58.56	52.01	66.54	75.4	118.66	51.37	91.46	97.09	103.04	96.72	84.46	78.67	126.21	140.63	109.04	67.57	151.16	162.77	167.4	187.18	111.9	174.55	171.58	204.71	230.95	167.95	133.87	168.29	246.88	216.22		0.823749	0.443607	0.722466	0.263034	0.925999	1.55582	0.933573	1
TRINITY_DN1038_c0_g1_i3.p1	CAD8108952.1	unnamed protein product [Paramecium sonneborni]			134.45	134.18	120.06	63.43	275.08	254.59	310.55	143.64	344.18	259.34	124.74	186.34	260.17	195.8	239.02	199.28	439.85	316.71	333.61	400.01	304.12	395.51	380.11	297.65	199.04	286.06	249.74	221.98	354.78	384.13	378.31	257.47	349.12	380.67	469.29	401.61		1.5509	1.53605	1.36737	0.933573	2.29866	2.21723	2.47508	1.85599
TRINITY_DN10390_c0_g2_i1.p1	CAD8100139.1	unnamed protein product [Paramecium sonneborni]			199	147	237	172	306	285	336	138	269	203	141	181	479	295	404	366	512	541	463	645	452	399	485	446	395	534	457	507	965	817	956	734	858	876	987	861		2.42223	2.0635	2.52857	2.25701	2.93734	2.85599	3.09424	2.27501
TRINITY_DN10396_c0_g1_i1.p1	XP_001433762.1	uncharacterized protein GSPATT00035494001 [Paramecium tetraurelia]			231.92	215.4	280.76	172.55	406.08	364.56	408.28	188.45	418.13	261.35	323.27	290.79	526.25	341.71	499.64	465.87	574.75	486.34	496.61	760.52	469.3	543.22	560.63	501.84	431.32	502.84	449.73	349.12	948.23	790.1	887.57	764.86	791.25	805.17	861.27	888.38		3.90111	3.78869	4.05485	3.51854	4.66505	4.5292	4.71589	3.95047
TRINITY_DN10396_c0_g1_i2.p1	XP_001433762.1	uncharacterized protein GSPATT00035494001 [Paramecium tetraurelia]	K12493	ARFGAP2_3; ADP-ribosylation factor GTPase-activating protein 2/3	14.39	70.27	21.99	14.26	31.33	73.55	69.03	31	25.26	52.73	6.73	7.86	50.59	22.02	12.2	44.16	37.32	38.78	43.61	101.45	44.87	29.5	32.28	47.51	55.17	21.85	77.37	85.34	31.7	52.98	51.14	101.36	70.93	103.39	54.44	45.55		0.925999	2.41684	1.18269	0.925999	1.56071	2.49313	2.44095	1.79494
TRINITY_DN10396_c0_g1_i3.p2	CAD8104921.1	unnamed protein product [Paramecium primaurelia]			11.83	0	10.9	0	42.48	3.97	14.7	5.87	24.61	5.62	0	10.26	12.81	23.15	8.13	6.9	3.77	35.43	9.67	15.9	29.76	39.12	16.9	17.71	9.6	27.41	32.57	14.95	7.24	15.45	22.66	11.64	21.92	22.32	16.74	19.15		0.757023	0	0.669027	0	1.79494	0.298658	0.910733	0.526069
TRINITY_DN10396_c0_g1_i4.p1					10.86	9.32	13.34	27.19	31.11	21.91	0	48.68	0	23.3	0	66.1	30.35	23.12	42.02	5.07	11.15	13.44	19.1	15.13	22.07	31.15	31.19	9.95	41.91	18.9	34.33	15.59	14.83	40.47	61.63	28.14	26.9	28.13	63.55	29.91		1	0.887525	1.10434	1.82375	1.95606	1.60881	0	2.75489
TRINITY_DN103_c0_g1_i3.p1					43	42	57	34	51	50.89	58.5	31	54.29	47.84	23	36.89	91	69.98	74.45	93	91	73	85.72	132.25	88	94	114	80.47	99	114	83	93	180.38	144.51	173	178.45	149.68	133.36	177.45	137.08		1.15056	1.12433	1.31615	0.978196	1.28688	1.28688	1.43296	1.08406
TRINITY_DN10400_c0_g1_i1.p1	CAD8118685.1	unnamed protein product [Paramecium sonneborni]			98.57	138.44	112.41	96.11	231.58	197.06	205.95	148.88	225	159.54	215	227.21	233.77	112.72	199.23	191.99	248.09	198.42	237.13	307.22	207.11	296.97	280.21	257.3	148.19	154.89	95.24	126.93	506.99	555.55	584.64	529.48	523.37	536.18	585.21	464.47		2.9542	3.37851	3.02503	2.93546	4.07553	3.87086	3.95884	3.81044
TRINITY_DN10401_c0_g1_i10.p1					0	0	0	28.24	0	40.93	0	72.29	11.76	50.28	40.72	71.79	48.45	59.31	75.62	61.29	79.94	0	108.03	0	13.05	186.85	57.26	90.66	0	64.9	73.51	0	13.51	112.04	24.09	85.58	54.42	102.24	0	0		0	0	0	1.47508	0	1.83592	0	2.75489
TRINITY_DN10401_c0_g1_i12.p1					126.64	38.84	158.08	120.38	312.08	249.36	271.65	190.46	445.26	365.2	486.22	356.78	265.18	180.04	241.06	150.38	165.42	252.56	261.05	487.04	239.98	418.25	407.43	315.65	155.14	132.94	193.86	117.84	358.86	399.45	575.05	375.59	417.11	387.47	492.13	403.02		3.43429	1.99639	3.62994	3.38405	4.65592	4.36247	4.50779	4.31325
TRINITY_DN10401_c0_g1_i2.p1					33.29	139.93	108.34	27.21	216.41	90.02	176.62	132.38	250.4	307.96	458.3	495.95	226.48	232.58	161.3	126.33	279.58	152.63	106.71	434.77	388.76	251.81	330.95	279.77	209.7	139.06	45.12	126.15	240.1	321.88	406.82	343.8	322.91	488.72	540.19	337.96		1.68257	3.35191	2.93923	1.4957	3.94111	2.81558	3.71039	3.61235
TRINITY_DN10401_c0_g1_i7.p1					47.06	83.22	72.58	45.16	168.51	200.69	149.73	135.86	167.58	175.56	239.76	303.47	256.89	141.07	136.02	162.01	194.05	151.81	205.21	260.19	322.21	298.09	182.36	188.92	66.16	109.1	115.51	90.02	217.53	268.63	452.04	272.03	249.56	312.56	342.67	401.02		1.94111	2.58015	2.33914	1.91073	3.48156	3.72574	3.36877	3.52231
TRINITY_DN10402_c0_g1_i1.p1	CAD8209301.1	unnamed protein product [Paramecium pentaurelia]			488	409	554	386	825	716	821	340	709	534	462	626	813	515	768	705	880	831	855	1300	776	1041	1093	968	780	831.66	723	785	4655	4747	6391	4976	5314	6176	7014	5783		4.54288	4.28466	4.60703	4.22959	5.26978	5.08236	5.30634	4.37921
TRINITY_DN10403_c0_g1_i6.p1					244.98	820.69	1347.35	926.76	431.39	743.5	510.59	557.47	7.88	0	0	66.76	922.4	840.27	795.5	724.13	398.04	115.35	271.42	558.24	29.01	79.76	102.84	52.08	7.63	0	18.68	24.11	0	8.06	10.72	0	0	0	0	0		2.9542	4.54288	5.13422	4.73498	3.6792	4.42492	3.94579	4.36036
TRINITY_DN10403_c0_g1_i7.p1					156.27	0	112.5	31.39	174.47	181.53	24.38	303.89	5.82	0	0	0	62.24	22.95	0	0	0	0	0	35.75	10.78	0	0	0	7.55	0	0	0	3	9.94	0	35.75	1	0	2	2		2.74631	0	2.26003	1.10434	2.87578	2.93546	0.933573	3.92029
TRINITY_DN10403_c0_g1_i8.p1					2398.43	2511.16	2926.64	1964.91	1815.13	1875.12	1265.44	1335.19	125.8	242.23	255.83	171.73	1607.75	1255.97	1562.19	1241.89	355.96	365.45	353.63	554.01	62.82	64.87	110.45	80.82	0	10.63	37.68	18.89	0	0	9.38	0	0	0	0	0		6.38232	6.42962	6.54782	6.10518	5.97797	6.03408	5.51096	5.89239
TRINITY_DN10406_c3_g1_i1.p1					23	17	19	21	45.29	22	32	9.5	6.68	27	42	30.59	21.59	16.83	44	18.69	22	26.35	42	15.98	12.48	72	34.18	16.61	23	18.11	27.87	19.4	52	35.64	46	22.29	41.37	65.19	16.66	50.66		1.45943	1.19535	1.22651	1.38957	2.15381	1.43296	1.81558	0.948601
TRINITY_DN1040_c0_g1_i5.p1	CAD8191896.1	unnamed protein product [Paramecium octaurelia]			54.98	78.68	67.29	49.5	140.29	41.74	42.31	28.97	50.36	85.27	93.61	90.64	167.02	41.01	103.24	65.09	80.52	40.16	66.39	113.99	96.88	107.08	51.58	23.45	47.27	39.85	49.01	105.73	55.02	78.08	76.32	87.68	71.06	86.31	55.32	60.22		1.07039	1.3505	1.1635	0.992768	1.9222	0.871844	0.903038	0.799087
TRINITY_DN1040_c0_g1_i7.p1	XP_001456440.1	uncharacterized protein GSPATT00022212001 [Paramecium tetraurelia]			292.02	338.22	441.89	360.75	727.17	679.93	835.74	664.74	567.74	590.86	855.88	684.31	856.98	691.99	612.17	543.5	677.95	489.66	746.23	1021.84	561.54	515.35	549.59	504.93	433.46	497.29	591.65	423.99	662.89	1027.81	1090.87	1133.99	1033.04	1166.09	1157.26	1004.33		2.7866	2.95047	3.20006	3.05311	3.9607	3.87774	4.1914	4.17473
TRINITY_DN1040_c0_g1_i8.p1	CAD8081395.1	unnamed protein product [Paramecium primaurelia]			12.68	49.82	48	34.23	48.91	83.46	86.59	49.95	82	87.03	110.22	138.43	83.45	105.86	67.57	69.04	87.04	46.23	87.76	104.45	73.73	111.14	102.56	65.73	46.25	45.51	50.88	37.88	65.97	71.66	137.74	124.1	119.1	179.47	131.48	113.34		0.344828	1.04264	0.963474	0.799087	1.03562	1.48543	1.54102	1.24489
TRINITY_DN10413_c0_g1_i3.p2					10	25	25	15	38	27	35	15	88	102	74	89	39	32	42	35	61	44	50	64	97	137	116	101	37	45	43	30	214	189	177	158	227	227	231	170		0.910733	1.66903	1.60407	1.22651	2.12102	1.76977	2.0635	1.42761
TRINITY_DN10414_c0_g1_i1.p1	CAD8156898.1	unnamed protein product [Paramecium pentaurelia]			0	6.45	22.05	8.89	31.28	33.61	28.59	58.63	6.47	28.14	6.16	51.56	61.13	49.22	56.06	51.46	46.55	45.35	74.71	140.67	51.46	62.24	39.41	22.22	41.32	78.9	87.26	0	29.31	86.43	188.94	87.26	116.63	77.62	93.1	40.58		0	0.344828	0.903038	0.464668	1.22033	1.28688	1.17632	2.06695
TRINITY_DN10414_c0_g1_i6.p1	CAD8156898.1	unnamed protein product [Paramecium pentaurelia]			34.8	6.64	11.4	14.56	59.69	22.64	22.17	35.5	5.49	0	4.65	57.67	25.81	34.46	48.24	29.53	23.17	18.39	46.43	20.22	22.21	16.29	54.34	32.3	0	38.99	43.16	15.1	67.15	86.46	55.85	62.21	74.46	22.1	70.89	38.14		1.32193	0.356144	0.536053	0.704872	1.82782	0.9855	0.9855	1.55582
TRINITY_DN10414_c0_g1_i7.p1	CAD8156898.1	unnamed protein product [Paramecium pentaurelia]			78.2	61.91	41.55	35.39	110.13	142.75	192.46	18.87	115.04	91.76	59.19	5.56	185.87	118.32	132.55	144.27	199.07	201.26	135.11	217.53	108.68	187.47	174.78	166.15	178.83	145.11	119.28	175.68	321.92	239.16	213.35	230.74	199.97	316.28	309.25	286.61		2.14731	1.87971	1.42223	1.35614	2.53854	2.86394	3.27352	1.03562
TRINITY_DN10418_c0_g2_i2.p1	CAD8142554.1	unnamed protein product [Paramecium pentaurelia]	K10846	ERCC5, XPG, RAD2; DNA excision repair protein ERCC-5	74.29	99.74	143.85	111.31	104.99	116.08	119	80.42	120.07	64	83.42	73.4	212.53	111.78	152.1	149.92	151	124.06	147.33	235	132.59	147	145.81	128.22	226.71	251.12	205.61	208.48	273	273.9	220.66	242.98	230.67	252.49	255.37	299.34		2.26604	2.59932	2.96717	2.75489	2.67129	2.80529	2.86394	2.64616
TRINITY_DN10419_c0_g1_i19.p1					134.38	160.9	173.94	115.49	121.2	121.01	96.77	145.39	55.31	112.16	80.02	88.37	93.28	54.24	53.85	97.19	63.81	107.21	87	129.98	66.77	85.32	82.09	65.58	0	0	0	0	0	0	8	0	1.83	0	0	1		2.69822	2.90497	2.91648	2.52105	2.56803	2.57531	2.33914	3.09761
TRINITY_DN10419_c0_g1_i56.p3					1018.77	851.31	927.06	881.14	511.09	490.45	513.2	558.48	172.39	290.89	328.73	140.49	262.72	160.76	153.99	143.81	89.17	135.79	151.89	245.02	188.23	179.68	187.91	150.35	7.03	0	8	8	0	5	3	9	0	0	0	0		5.45121	5.1819	5.20438	5.2555	4.48285	4.4363	4.53107	4.94767
TRINITY_DN1041_c0_g1_i9.p1	CAD8060480.1	unnamed protein product [Paramecium sonneborni]			24.76	36.6	42.53	31.33	74.41	81.29	67.34	39.38	36.67	40.4	35.86	35.77	85.98	83.95	83.6	101.51	87.61	108.36	89.69	114.58	56.25	66.74	81.79	63.63	81.76	78.61	90.97	103.82	129.01	100.26	100.77	71.8	106.97	105.18	140.1	97.44		0.823749	1.08406	1.15056	0.9855	1.72247	1.81967	1.65535	1.35614
TRINITY_DN10421_c0_g1_i17.p1	CAD8142044.1	unnamed protein product [Paramecium pentaurelia]			23.7	3.92	36.27	0	0	98.18	11.81	6.69	0	0	0	13.44	88.45	43.13	61.48	17.55	13.71	0	31.27	4.91	63.25	47.82	20.16	27.74	16.86	30.31	31.39	33.3	15.62	45.28	25.97	41.69	42.49	13.42	40.1	68.72		0.925999	0.201634	1.18269	0	0	2.24489	0.545968	0.400538
TRINITY_DN10421_c0_g1_i29.p1	CAD8137605.1	unnamed protein product [Paramecium octaurelia]			63.97	36.89	76.36	30.72	108.04	92.29	63.27	50.19	108.99	99.47	119.29	114.46	133.02	105.63	110.13	89.54	99.3	111.98	116.47	163.03	128.61	134.18	87.17	108.51	89.52	66.37	79.72	92.11	148.52	172.18	213.18	180.34	153.44	162.67	144.38	221.84		1.7866	1.26303	1.88362	1.12433	2.35614	2.18269	1.80323	1.7866
TRINITY_DN10421_c0_g1_i35.p1	CAD8137605.1	unnamed protein product [Paramecium octaurelia]			53.33	42.02	9.18	58.91	80.94	0	78.18	69.12	54.01	76.2	45	74.52	33.37	41.59	57.47	65.91	82.19	108.21	95.26	167.22	19.78	47.56	71.92	75.78	94.03	63.5	83.9	59.87	167.9	96.23	138.49	93.59	92.19	131.2	129.96	159.44		1.61824	1.38405	0.411426	1.72247	2.04614	0	2.04264	2.14405
TRINITY_DN10422_c0_g1_i1.p1	CAD8141424.1	unnamed protein product [Paramecium octaurelia]			237.69	205.01	199.69	179.72	383.42	350.53	352.77	175.48	345.07	308.11	308.08	368.91	413.06	254.07	368.42	240.35	305.88	310.2	249.8	460.26	360.29	341.82	447.56	370.13	399.68	314.51	333.75	330.36	1516.8	1762.07	2219.08	2094.82	2094.21	2444.03	2695.52	2161.47		3.25852	3.05311	2.93168	2.90881	3.88264	3.77189	3.81147	3.17792
TRINITY_DN10422_c0_g1_i2.p1	CAD8141424.1	unnamed protein product [Paramecium octaurelia]			84.31	98.99	114.31	93.28	143.58	106.47	131.23	79.52	119.93	113.89	111.92	121.09	206.94	144.93	134.58	160.65	165.12	181.8	152.2	218.74	124.71	237.18	189.44	145.87	189.32	231.49	156.25	230.64	451.2	512.93	722.92	515.18	567.79	596.97	724.48	644.53		2.0072	2.16993	2.25096	2.12102	2.61117	2.26604	2.53854	2.20789
TRINITY_DN10423_c0_g1_i2.p1	CAD8063494.1	unnamed protein product [Paramecium sonneborni]			223	247	277.15	222	336.49	371	363.54	169.43	556	516.4	529	525.73	496	358.94	485.56	391	499	446	435.6	531.09	817.71	975.45	862	805.96	504.03	626.27	527	486.73	1947.73	1600.94	1784.97	1620.47	1763	1782.33	1891.21	1832.7		3.21101	3.32769	3.38681	3.21257	3.74524	3.88557	3.88947	3.16832
TRINITY_DN10427_c0_g2_i1.p1	CAD8180297.1	unnamed protein product [Paramecium octaurelia]			16.44	22.65	20.78	22.18	17.25	23.1	32.73	7.43	33.64	41.58	66	30.35	39.39	23.03	36.51	20.18	45.58	24.19	45.24	29.98	33.48	102.34	49.78	38.65	44.69	22.15	38.73	42.03	110.91	82.49	106.29	95.55	75.82	87.34	74.42	52.64		1.40599	1.70929	1.56071	1.70487	1.45418	1.75275	2.14078	0.970854
TRINITY_DN10427_c0_g2_i2.p1	CAD8180297.1	unnamed protein product [Paramecium octaurelia]			10.56	13.35	6.22	3.82	26.75	14.9	19.27	11.57	11.36	2.42	0	35.65	21.61	10.97	5.49	8.82	13.42	23.81	9.76	10.02	9.52	11.66	2.22	18.35	9.31	3.85	6.27	15.97	22.09	18.51	40.71	5.45	17.18	22.66	37.58	16.36		1.0072	1.18269	0.641546	0.454176	1.83592	1.29278	1.54102	1.27501
TRINITY_DN10428_c0_g1_i5.p1	CAD8051772.1	unnamed protein product [Paramecium sonneborni]	K23439	AGBL4, CCP6; cytosolic carboxypeptidase protein 6 [EC:3.4.17.24]	197.41	153.53	243.43	163.15	229.96	210.09	273.67	163.98	224.89	212.07	233.81	226.92	350.17	280.04	319.21	262.05	337.78	219.75	251.77	424.16	274.25	374.83	319.52	348.11	348.25	389.3	410.18	346.3	466.31	442.67	468.47	303.78	350.63	419.88	464.93	408.84		1.77821	1.51602	1.90689	1.58976	1.92979	1.83996	2.15056	1.83188
TRINITY_DN10428_c0_g3_i1.p1	CAD8076716.1	unnamed protein product [Paramecium sonneborni]	K03097	CSNK2A; casein kinase II subunit alpha [EC:2.7.11.1]	957	1033	1361	929	1251	1431	1328	597	1358	977	1081	1159	1774	1134	1644	1722	1534	1281	1569	1874	1495	2071	1824	1800	1924	1847	1504	1969	2565	2109	2224	1927	2018	1940	2072	2057		4.76924	4.85649	5.14282	4.73281	5.13381	5.33163	5.26078	4.4489
TRINITY_DN1042_c0_g1_i2.p1	CAD8170213.1	unnamed protein product [Paramecium pentaurelia]	K28023	MFSD1; MFS transporter, Pht family, lysosomal dipeptide transporter	186.75	176.27	189.83	159.92	186.22	132.06	113.81	41.02	140.92	55	63.47	67.66	235.11	167.55	229.32	270.41	196.56	166.77	203.36	283.53	142.87	166.37	150.35	164.56	256.76	307.55	354.71	354.01	211.8	164.3	138.02	117.97	194.77	175	199.37	200.41		3.07211	2.98368	2.98914	2.88362	3.0635	2.64616	2.4957	1.61824
TRINITY_DN1042_c0_g1_i3.p1	CAD8170213.1	unnamed protein product [Paramecium pentaurelia]			79.42	69.34	73.79	57.14	18.11	62.02	60.28	26.39	15.08	22.46	0	27.53	121.38	92.97	79.73	65.32	100.44	126.23	91.26	55.16	40.68	92.63	146.65	67.76	141.85	139.96	90.82	91.73	72.15	106.87	135.07	86.33	79.7	80.56	112.63	85.32		2.03562	1.87578	1.8679	1.69599	0.765535	1.774	1.76977	1.20789
TRINITY_DN10431_c0_g1_i1.p1	CAD8147536.1	unnamed protein product [Paramecium pentaurelia]	K18464	RTSC, SPG8; WASH complex subunit strumpellin	2371.35	2056.58	2911.93	1999.38	3593.32	4242.89	3968.83	1316.2	2965.29	2199.65	1366.3	1592.45	5107.58	2425.28	4587.16	4620.39	5956.23	4702.13	4977.26	7242.66	3680.09	4581.87	5014.39	4667.43	4388.86	4460.79	4135.46	4324.36	8610.17	6673.25	6227.89	5576.63	6289.1	6233.1	6594.46	6641.66		4.20555	3.99005	4.36387	3.97361	4.76394	5.0018	4.94486	3.73118
TRINITY_DN10431_c0_g1_i2.p1	CAD8147536.1	unnamed protein product [Paramecium pentaurelia]	K18464	RTSC, SPG8; WASH complex subunit strumpellin	240.08	188.51	135.07	231.62	650.19	175.11	479.81	314.66	304.66	362.35	433.7	448.15	493.95	994.73	571.46	615.93	758.1	972.87	827.58	862.31	459.31	641.14	639.96	649.72	369.23	360.55	541.22	522	654.89	855.15	1056.37	796.67	735.53	763.1	702.69	968.62		1.46467	1.23879	0.933573	1.43296	2.51602	1.18903	2.19849	1.97453
TRINITY_DN10431_c0_g1_i4.p1	CAD8147536.1	unnamed protein product [Paramecium pentaurelia]	K18464	RTSC, SPG8; WASH complex subunit strumpellin	121.57	51.91	0	0	456.48	0	187.35	265.13	170.05	0	0	298.4	397.47	663.99	193.38	134.69	92.67	0	320.16	244.03	314.59	381.99	722.64	133.85	358.91	774.67	264.32	130.64	544.94	45.6	727.74	592.69	218.37	231.81	329.85	108.72		0.925999	0.464668	0	0	2.1177	0	1.26903	1.79909
TRINITY_DN10432_c0_g1_i1.p2	CAD8141248.1	unnamed protein product [Paramecium octaurelia]			22.67	16.91	21.68	13.84	18.59	25.85	35.94	22	48.37	39.85	32.82	22.5	53.74	38.79	56.93	39.49	44	52.34	51.51	41.4	53.89	60.41	44.72	37.23	51.53	60.56	59.68	59.29	86.59	86.32	112.4	96.82	104.83	70.94	101.64	107.04		0.594549	0.464668	0.536053	0.389567	0.505891	0.659925	0.871844	0.704872
TRINITY_DN10433_c0_g2_i3.p1					143.3	159.85	162.53	153.39	163.2	131.18	139.6	219.93	21.04	63.56	91.29	39.24	133.49	90.34	87.79	104.6	63.14	63.64	52.01	103.04	28.52	44.33	37.68	12.2	0	2	0	0	0	0	3.07	0	0	0	0	1		2.78241	2.90304	2.83794	2.87381	2.93923	2.67807	2.78241	3.64386
TRINITY_DN10433_c0_g2_i6.p2					44.67	65.63	69.72	79.11	109.55	158.45	139.81	108.33	3.46	5.14	4.42	11.36	122.8	64.66	78.75	73.45	38.87	6.86	33.7	24.12	1.66	7.67	13.21	1.44	17	23	40.98	51	57	81	87.7	40	16.15	24	14.86	16		1.45418	1.81558	1.80735	2.0321	2.38957	2.84398	2.71809	2.67129
TRINITY_DN10438_c0_g1_i1.p1	CAD8064280.1	unnamed protein product [Paramecium sonneborni]			816.38	712	957	803	766	839	787	285	489	281	140	224	1268	841	1124	1201	1157	995	1139	1462	646	735	787	816	1590	1579	1365	1623.43	1392.81	1086	1135	951	1049.39	1069	1055	1130.44		6.39523	6.19456	6.52591	6.39523	6.3127	6.46222	6.3966	5.25814
TRINITY_DN10438_c1_g1_i1.p1	XP_001014609.2	DIX domain protein [Tetrahymena thermophila SB210]			45.6	0	30.03	0	0	33.76	35.23	0	45.39	0	141.69	0	10.88	32.8	25.58	0	26.92	47.78	0	0	18.54	26.97	0	34.86	14.52	0	46.33	41.77	19.61	56.46	183.52	41.65	85.57	94.07	37.69	38		1.81147	0	1.33914	0	0	1.52105	1.58015	0
TRINITY_DN10438_c1_g1_i3.p1	XP_001014609.2	DIX domain protein [Tetrahymena thermophila SB210]			15.64	26.65	28.2	3.88	27.58	30.46	29.86	24.12	23.82	26.69	14.08	20.63	25.33	15.57	33.59	11.82	5.71	16.61	13.11	21.26	16.48	22.39	12.06	22.25	14.81	24.7	15.78	11.71	24.53	44.47	27.57	34.19	14.33	12.7	38.72	29.56		0.85599	1.24489	1.23879	0.263034	1.28096	1.37295	1.37851	1.37851
TRINITY_DN10438_c1_g1_i4.p1	XP_001014609.2	DIX domain protein [Tetrahymena thermophila SB210]			165.76	217.35	253.77	225.12	438.42	420.78	425.91	295.88	538.78	509.31	470.22	533.37	486.79	340.63	425.83	406.18	543.37	351.61	493.89	677.74	375.97	569.64	614.94	488.89	263.67	307.3	192.89	209.52	942.86	782.07	731.91	762.16	732.09	794.23	829.59	740.43		3.30159	3.64386	3.76022	3.71589	4.60822	4.56377	4.61117	4.40531
TRINITY_DN10439_c0_g1_i1.p1					69	56	57	77	0	0	0	0	0	0	0	0	4	19	4	5	0	0	0	0	0	0	0	0	247	363	377	243	0	5	0	1	0	0	0	0		1.84398	1.62293	1.57046	1.96717	0	0	0	0
TRINITY_DN1043_c0_g1_i4.p1					9	13	20	9	45	25	37	15	19	25	43	28	19	17	27	19	22	22	20	20	19	20	29	15	15	33	39	34	45	40	41	35	26	36	50	33		1	1.28688	1.62293	1.01436	2.59455	1.94111	2.40054	1.65076
TRINITY_DN1043_c0_g3_i1.p1					26	43	37	27	58	41	44	20	18	12	11	10	67	35	44	66	39	29	25	61	25	63	21	18	47	58	58	38	49	36	38	36	55	53	71	57		1.32769	1.79494	1.57531	1.36737	2.12102	1.76129	1.85997	1.31034
TRINITY_DN10442_c0_g1_i1.p1	XP_001456727.1	uncharacterized protein GSPATT00022501001 [Paramecium tetraurelia]			753.77	735.37	864.8	733.11	819.05	906.9	957.29	296.35	458.54	382.14	353.21	387.72	1135.59	846.04	1057.05	1081.37	1092.08	965.07	1058.79	1331.11	627.08	860.59	783.79	794.46	1036.99	1056.26	840.57	1101.52	927.16	677.45	735.57	658.91	684.73	632.14	739.25	716.11		5.2589	5.20867	5.34021	5.22997	5.37121	5.52701	5.63517	4.29939
TRINITY_DN10442_c0_g1_i3.p1	XP_001456727.1	uncharacterized protein GSPATT00022501001 [Paramecium tetraurelia]			3.29	9.63	2.47	7.89	33.09	25.98	40	16.78	20.84	17.23	1.45	15.4	34.86	9.16	11.77	35.08	10.25	41.93	23.62	23.26	17.07	69.91	26.44	27.64	19.57	41.41	17.27	16.39	17.01	53.68	30.7	28.63	30.99	41.05	23.34	19.26		0.201634	0.526069	0.15056	0.454176	1.33914	1.14405	1.54102	0.992768
TRINITY_DN10442_c0_g1_i4.p1	XP_001456727.1	uncharacterized protein GSPATT00022501001 [Paramecium tetraurelia]			25.94	0	20.73	0	30.85	12.12	16.71	19.87	24.62	12.63	21.34	6.88	40.56	41.8	35.18	22.55	3.67	0	7.58	54.63	33.85	4.5	50.77	45.89	33.44	17.33	24.16	28.09	23.83	70.87	21.73	14.46	54.28	18.81	50.42	15.63		1.1635	0	0.941106	0	1.30451	0.659925	0.863938	1.14405
TRINITY_DN1044_c0_g1_i1.p1	XP_001427840.1	uncharacterized protein GSPATT00005191001 [Paramecium tetraurelia]			71	39	62	77	85.56	114	105.21	32.27	47.04	29.75	50	46	125.63	104.4	99.28	118.32	161	106	95.9	138	71.97	127.24	114.76	84.02	138	115	102	95	167.47	109	147	127.06	119.56	178	121.61	138.08		2.30159	1.65076	2.06005	2.40599	2.51854	2.87971	2.80735	1.7137
TRINITY_DN1044_c0_g1_i4.p1	XP_001427840.1	uncharacterized protein GSPATT00005191001 [Paramecium tetraurelia]			47	35.44	40.83	45.67	46.09	46.1	56	31	16.88	19.51	16.45	17	26.22	40	53.91	64.88	76.45	78	46.85	56.1	59	43	44.84	33.11	56.19	63	60	78.62	73.16	74.84	38.13	58	74.41	77.55	64	94.78		1.848	1.55582	1.62761	1.82782	1.82782	1.83592	2.06695	1.67356
TRINITY_DN10450_c0_g1_i2.p2	CAD8042964.1	unnamed protein product [Paramecium primaurelia]			33.16	0	27.22	19.82	50.89	16.96	8.84	14.19	30.06	39.87	52.79	16.75	63.91	31.89	40.8	36.86	30.64	15.05	45.7	113.84	33.39	58.61	17.13	19.66	32.73	29.93	7.18	55.54	72.94	64.22	83.36	115.77	15.6	58.55	50.53	71.11		1	0	0.807355	0.678072	1.33342	0.594549	0.344828	0.62293
TRINITY_DN10450_c0_g1_i5.p2	CAD8042964.1	unnamed protein product [Paramecium primaurelia]			13.84	42	0	29.27	0	24.6	58.27	6.11	36.58	24.13	0	17.36	19.56	20.13	38.84	21.78	36.32	16.19	20.95	38.16	44.61	7.24	56.28	0	19.03	19.37	50.77	17.41	94.27	78.94	90.95	48.06	97.54	71.84	128.05	45.89		0.505891	1.16993	0	0.910733	0	0.799087	1.48543	0.298658
TRINITY_DN10450_c0_g1_i7.p1	CAD8042964.1	unnamed protein product [Paramecium primaurelia]			0	0	23.78	13.9	38.11	22.44	40.89	17.7	4.36	0	22.21	26.89	29.53	14.98	7.37	38.36	17.04	45.76	14.35	0	0	42.15	20.59	52.34	39.24	27.7	22.06	4.05	46.79	29.84	35.69	36.17	94.87	129.62	73.42	76.99		0	0	0.731183	0.505891	1.09761	0.739848	1.17632	0.748461
TRINITY_DN10450_c0_g2_i2.p1	CAD8160212.1	unnamed protein product [Paramecium pentaurelia]			220	204	278	203	240	229	220	122	140	101	134	141	252	213	303	291	241	190	234	386	198	221	211	206	307	326	318	323	278	258	275	261	325	269	290	291		3.32912	3.21568	3.52857	3.23266	3.43696	3.38543	3.36317	2.88557
TRINITY_DN10451_c0_g1_i125.p1					54.94	36.34	35.32	44.2	120.47	89.89	128.78	75.67	188.68	82.96	59.6	102.02	114.76	67.82	100.94	81.16	171.01	106.21	121.06	108.71	200.19	338.42	165.42	162.97	86.42	56.62	7.11	75.9	305.35	293.55	401.38	401.69	178.78	418.35	298.53	322.14		0.748461	0.526069	0.485427	0.632268	1.31034	1.07724	1.39506	1.13093
TRINITY_DN10451_c0_g1_i132.p1					28.26	11.27	23.44	24.04	30.07	27.19	32.78	17.84	59.76	40.78	54.82	68.61	16.26	24.18	45.3	40.17	27.3	52.52	42.3	88.86	67.2	103.98	62.35	64.31	10.86	23.86	54.75	44.34	100.74	153.88	158.26	138.89	160.81	242.16	170.98	164.4		0.485427	0.214125	0.378512	0.422233	0.505891	0.464668	0.555816	0.400538
TRINITY_DN10451_c0_g1_i134.p1	CAD8147905.1	unnamed protein product [Paramecium octaurelia]			68.19	40.56	80.11	5.01	173.26	93.95	102.9	61.72	40.09	77.07	195.93	224.39	64.9	59.93	69.95	77.31	72.25	44.49	133.16	149.71	128.37	122.34	88.08	110.6	112.48	122.37	119.5	56.04	204.51	303.68	270.52	262.09	407.69	266.68	249.43	376.51		0.879706	0.575312	0.933573	0.0840643	1.64155	1.11103	1.20163	0.978196
TRINITY_DN10451_c0_g1_i52.p1					7.53	14.8	6	7.29	15	8.73	16.1	2.21	8.18	17.28	18.18	30.01	6	10	7.57	6.03	10	8.17	5.23	22.02	6.07	15	14.98	5.69	3.72	20.53	8.55	10	16	29.32	60.53	28.41	56.1	71.92	58.57	63.44		0.545968	0.918386	0.422233	0.536053	0.933573	0.62293	1.0072	0.226509
TRINITY_DN10451_c0_g1_i68.p1					23.07	69.11	67.96	58.24	100.28	66.82	94.66	61.05	102.96	94.18	128.46	207.94	70.79	59.7	90.05	103.72	126.54	131.37	108.71	175.14	135.89	190.13	171.89	178.45	56.4	59.6	73.51	55.29	410.98	525.88	623.67	495.54	452.58	475.24	477.77	480.09		0.505891	1.15704	1.09085	1.04264	1.48543	1.14405	1.45943	1.26903
TRINITY_DN10451_c0_g1_i99.p1	CAD8147905.1	unnamed protein product [Paramecium octaurelia]			74.51	0	56.82	84.63	122.02	94.37	64.62	99.01	135.17	135.23	135.8	60.61	93.39	0	139.97	104.21	73.58	33.28	133.29	198.46	100.48	142.38	107.21	145.08	44.11	129.07	134.57	161.4	42.29	212.13	321.65	163.95	76.16	201.38	227.48	87.74		0.933573	0	0.704872	1.02148	1.30451	1.09761	0.847997	1.33914
TRINITY_DN10452_c0_g2_i1.p1	CAD8125339.1	unnamed protein product [Paramecium sonneborni]			0	0	65.32	0	162.77	23.87	0	0	117.66	0	0	27.14	0	93.04	7.1	0	132	85.27	124.31	223.31	137.36	0	124.64	24.09	73.17	21.43	0	59.77	81.79	65.28	278.47	231.29	23.49	151.85	279.58	65.48		0	0	2.07724	0	3.27202	1.18903	0	0
TRINITY_DN10452_c0_g2_i3.p1	CAD8074335.1	unnamed protein product [Paramecium primaurelia]			0	0	0	0	0	8.55	8.38	10.4	18.34	2.83	0	13.17	0	2.2	14.72	0	0	10.4	2.51	0	17.64	5.76	2.28	7.31	0	0	14.49	5.85	49.2	56.02	86.53	46.64	40.86	46.74	74.42	43.67		0	0	0	0	0	0.565597	0.565597	0.790772
TRINITY_DN10452_c0_g2_i4.p1	CAD8125339.1	unnamed protein product [Paramecium sonneborni]			74	93	54.68	103	1.23	80.57	149.62	44.6	0	56.17	68	50.69	222	29.75	142.18	125	0	18.33	21.19	32.69	0	239.24	59.08	104.59	84.83	113.57	132.51	88.38	149.01	223.71	0	41.06	195.66	118.41	0	156.85		2.34199	2.59932	1.91839	2.74631	0.0976108	2.4489	3.24184	2.04614
TRINITY_DN10452_c0_g4_i2.p1					9	4	11	25	17	21	29	18	38	25	22	32	16	19	30	31	35	39	35	19	41	53	57	44	28	12	13	21	37	37	27	38	42	52	58	62		0.704872	0.356144	0.773996	1.46467	1.12433	1.31034	1.62293	1.37851
TRINITY_DN10456_c0_g1_i2.p1	CAD8193566.1	unnamed protein product [Paramecium pentaurelia]	K09122	K09122; uncharacterized protein	355	313	405	270	1000	987	1050	496	718	559	537	607	1326	851	1049	1000	1383	1104	1153	1685	863	1038	1149	1053	767	717	674	749	864	844	775	719	883	828	862	826		3.15381	2.97636	3.21257	2.81147	4.5292	4.51916	4.63865	3.90977
TRINITY_DN10458_c0_g1_i1.p1					63	77	58	84.07	46	82	49.08	53.45	21	17	29.62	16	68	41	48	60	27	72	57	41	18	13	21	18	0	0	0	0	0	0	0	0	0	0	0	0		2.10434	2.31904	1.92979	2.44361	1.76553	2.41143	1.86394	2.19219
TRINITY_DN10458_c0_g3_i8.p2					591	733	579	738	414	556	427	630	108	201	219	121	346	347	268	256	140	179	228	242	76	75	97	77	2	2	5	0	0	3	3	1	0	0	0	0		4.18982	4.46597	4.04701	4.49889	3.70044	4.10685	3.78346	4.60763
TRINITY_DN10460_c0_g1_i11.p1					126.92	113.25	110.3	153.6	111.65	111.37	81.18	134.35	5	11	17.43	3.25	89.31	113	107.69	137.81	88	164	131	176	20	33	33	20	0	0	0	0	0	0	0	6	0	0	0	0		3.71589	3.55827	3.43962	3.99277	3.55213	3.5656	3.17792	4.12763
TRINITY_DN10461_c0_g1_i1.p1	CAD8124686.1	unnamed protein product [Paramecium sonneborni]			429.41	434.02	495.4	415.24	1021.69	875.55	998.9	825.82	1303.79	1145.92	1710.86	1428.2	1250.11	999.19	981.35	643.34	1099.51	1100.37	1208.76	1705.5	1462.18	1702.8	1304.81	1075.22	638.92	859.06	785.93	618.06	1441.48	1884.51	2090.22	1922.22	1638.02	1894.2	1930.29	1551.97		4.45615	4.45615	4.5435	4.42021	5.66363	5.45779	5.67553	5.71067
TRINITY_DN10461_c0_g1_i17.p1	CAD8191315.1	unnamed protein product [Paramecium octaurelia]			340.59	479.98	592.6	338.76	1033.31	903.45	883.1	879.18	1101.21	974.08	1207.14	1312.8	790.89	756.81	722.65	697.66	865.49	686.63	799.24	1051.5	846.82	1149.2	1093.19	866.78	616.08	669.94	719.07	640.94	1093.52	1228.49	1506.78	1294.78	1199.98	1370.8	1224.71	1240.03		4.07039	4.52482	4.72083	4.07211	5.60792	5.42995	5.42995	5.72765
TRINITY_DN10461_c0_g2_i1.p2	CAD8159075.1	unnamed protein product [Paramecium pentaurelia]			610.24	84.74	967.42	685.71	324.17	558.02	402.56	0.22	377.9	308.27	0	473	858.61	667.17	393.3	811.03	669.93	688.22	690.67	706.83	479.05	700.39	768.69	606.31	1207.12	1071.23	841.12	1079	900.2	863.28	841.81	639.65	903.82	593.86	637.4	848.43		2.57531	0.748461	3.03562	2.71809	1.852	2.46205	2.1177	0
TRINITY_DN10461_c0_g2_i8.p3	CAD8159075.1	unnamed protein product [Paramecium pentaurelia]			0	287.88	97.21	44.19	230.69	33.16	107.02	328.05	115.09	0	471	0	220.73	173.83	448.98	91.75	36.96	0	0	188.26	0	78.66	0	83.89	40.58	223.86	72.17	124.45	144.51	252.93	104.63	188.4	74.46	279.46	198.16	162.78		0	1.71809	0.782409	0.443607	1.51096	0.344828	0.910733	2.12763
TRINITY_DN10461_c1_g1_i1.p1					26	59	38	17	44	52	8	56	66	72	102	46	29	32	13	15	13	14	18	37	42	52	72	49	0	0	0	1	0	0	0	0	0	0	0	0		0.978196	1.66448	1.20163	0.713696	1.39506	1.55582	0.389567	1.8679
TRINITY_DN10463_c0_g1_i1.p1					7	9	16	8	24	22	8	6	16	29	15	15	25	0	24.05	19	22	14.5	38.52	42	20.43	57	69	55	30	25	39	36	75	74	100	54.03	49.86	52	67	64.03		0.356144	0.443607	0.669027	0.400538	0.970854	0.918386	0.411426	0.389567
TRINITY_DN10466_c0_g3_i1.p1					36	68	79	56	41	28	27	36	26	38	53	30	40	29	36	14	15	14	17	12	11	24	10	30	0	0	0	0	0	0	0	1	0	0	0	0		1.88753	2.6017	2.70266	2.39506	2.02857	1.64616	1.63227	2.15704
TRINITY_DN10469_c0_g1_i1.p1					612	637	657	775	360	379	338	459	104	143	208	94	254	215	184	168	115	114	159	167	81	81	89	64	1	8	5	1	2	3	1	3	0	0	0	1		4.06523	4.10098	4.04614	4.39163	3.34908	3.42492	3.30743	4.0009
TRINITY_DN1046_c0_g1_i1.p1	CAD8043644.1	unnamed protein product [Paramecium primaurelia]	K14555	UTP13, TBL3; U3 small nucleolar RNA-associated protein 13	146.25	122.02	244.49	146.04	233.18	306.81	298.71	132.67	171.31	138.52	134	102.57	295.66	195.38	275.89	241.89	386.48	249.21	315.38	496.62	243.19	324.62	303.83	281.04	488.22	414.52	380.97	436.03	399.2	278.08	363.62	288.23	329.63	286.54	351.06	341.78		1.9782	1.774	2.46205	1.9782	2.49825	2.83794	2.83592	2.13422
TRINITY_DN1046_c0_g1_i2.p1	CAD8043644.1	unnamed protein product [Paramecium primaurelia]	K14555	UTP13, TBL3; U3 small nucleolar RNA-associated protein 13	95.75	99.98	128.51	105.96	222.82	213.19	241.29	85.33	126.69	96.48	74	76.43	184.34	95.62	178.11	214.11	289.52	219.79	226.62	314.38	160.81	207.38	166.17	244.96	307.78	318.48	268.03	309.97	200.8	186.92	206.38	146.77	136.37	184.46	203.94	219.22		1.55582	1.58496	1.76129	1.65992	2.45681	2.41143	2.58736	1.67807
TRINITY_DN10474_c0_g2_i3.p1					48	48	44	42	16	50	18	25	47	56	54	40	37	36	37	22	23	2	7	20	14	3	23	27	0	0	0	0	0	0	0	0	0	0	0	0		1.76977	1.75702	1.60407	1.64155	0.847997	1.81558	0.948601	1.37851
TRINITY_DN10474_c2_g2_i6.p1	NP_057907.2	RING finger protein 10 isoform 2 [Mus musculus]	K26979	RNF10; E3 ubiquitin-protein ligase RNF10 [EC:2.3.2.27]	194	156	173	162	152	133	181	151	69	116	106	54	72	52	83	53	50	70	67	64	24	39	31	12	16	6	7	16	6	9	32	22	18	13	24	18		1.926	1.68257	1.7137	1.73985	1.66448	1.54102	1.87578	1.91073
TRINITY_DN10477_c0_g1_i1.p1					1	0	2	1	2	6	5	3	5	1	0	1	4	4	4	11	30	55	20	38	27	79	43	25	0	1	1	3	4	1	6	2	8	1	6	0		0.214125	0	0.378512	0.214125	0.400538	0.9855	0.871844	0.687061
TRINITY_DN10478_c0_g1_i1.p1	XP_001460973.1	uncharacterized protein GSPATT00025920001 [Paramecium tetraurelia]			164.3	162.69	158.2	109.04	360	308	268.97	156.79	242.62	185.82	266.92	252.94	453.55	288.22	343.81	365.78	462.6	362.32	362.75	647	382.71	575.73	482.62	440	302.6	225.83	276.29	276.97	536.1	517.91	524.57	451.9	584.83	615.27	622.11	540.39		4	3.97911	3.85499	3.47249	5.08746	4.88704	4.7252	4.27426
TRINITY_DN10478_c0_g1_i2.p2	XP_001460973.1	uncharacterized protein GSPATT00025920001 [Paramecium tetraurelia]			6.7	4.31	6.8	16.96	0	12	20.03	9.21	7.38	12.18	48.08	16.06	9.45	8.78	21.19	3.22	9.4	15.68	5.25	0	18.29	17.27	13.38	0	2.4	21.17	17.71	15.03	4.9	9.09	47.43	19.1	2.17	17.73	6.89	20.61		0.669027	0.464668	0.641546	1.32769	0	1.04963	1.4957	1.02857
TRINITY_DN1047_c0_g1_i1.p1	XP_001443378.1	uncharacterized protein GSPATT00011582001 [Paramecium tetraurelia]			112	76	119	87	150	125	168	61	95	80	62	97	173	126	204	146	139	178	158	236	112	139	142	147	117	119	108	138	189	111	138	122	125	141	134	147		2.28392	1.84398	2.25701	2.0072	2.62059	2.41414	2.79701	1.87971
TRINITY_DN10480_c0_g1_i3.p1	CAD8186158.1	unnamed protein product [Paramecium octaurelia]			24.92	62.03	77.94	38.47	96.23	77.45	120.45	58.7	121	91.44	119.64	89.22	188.69	114.62	107.29	108.73	123.82	117.43	101.13	146.46	120.29	191.26	89.9	105.89	94.8	79.41	49.7	72.8	169.72	141.28	172.03	99.37	189.91	177	180.5	176.24		0.695994	1.33342	1.46989	0.970854	1.75275	1.54597	2.02148	1.51096
TRINITY_DN10480_c0_g2_i1.p1	CAD8212383.1	unnamed protein product [Paramecium octaurelia]			57.97	37	68.51	21.22	40.71	54.43	73.73	20.31	55.59	31.91	28.44	40.46	122.32	118.76	147.99	151.69	120.78	133.78	144.61	146.93	83.44	91.09	106.77	90.02	59.62	60.75	61.38	33.49	171.12	139.13	143.31	136.09	161.27	104.61	111.81	89.39		2.20163	1.70929	2.30451	1.22033	1.81558	2.14078	2.51349	1.38405
TRINITY_DN10480_c0_g2_i4.p1					8.03	0	10.49	48.78	25.24	39.57	35.27	9.69	35.41	0	29.56	25.17	28.68	32.24	36.01	8.91	14.22	26.22	52.39	44.07	4.56	46.91	37.23	25.98	12.38	16.89	11.19	44.51	38.25	43.87	21.32	21.64	34.73	67.39	41.19	77.27		0.565597	0	0.659925	1.9855	1.32769	1.76553	1.66903	0.799087
TRINITY_DN10480_c0_g2_i6.p1	CAD8212383.1	unnamed protein product [Paramecium octaurelia]			48	38	33	37	69.05	56	81	32	44	38.09	55	38.37	144	77	100	107.4	92	78	82	128	68	72	97	87	81	42.35	54.43	63	96.63	120	98.37	56.26	66	102	99	83.34		1.98914	1.73552	1.53107	1.72683	2.39506	2.16672	2.62293	1.81967
TRINITY_DN10485_c0_g2_i1.p1	CAD8200024.1	unnamed protein product [Paramecium octaurelia]			87.68	85.61	106.8	82.35	169.3	163.34	140.94	85.77	133.3	96.97	132.59	133.25	240.72	151.36	219.23	192.12	240.7	118.92	215.63	275.86	224.97	229.37	195.35	226.51	174.9	189.68	143.47	151.42	316.43	287.08	387.83	258.26	337.13	314.7	291.23	323.22		1.51096	1.47508	1.61824	1.45418	2.18269	2.15056	2.01436	1.72247
TRINITY_DN10485_c0_g2_i4.p1	CAD8200024.1	unnamed protein product [Paramecium octaurelia]			47.32	42.39	26.2	33.65	80.7	51.66	69.06	71.23	32.7	25.03	37.41	68.75	85.28	77.64	56.77	64.88	85.3	86.08	111.37	157.14	96.03	63.63	152.65	68.49	76.1	68.32	99.53	99.58	149.57	172.92	139.17	143.74	171.87	249.3	232.77	181.78		0.992768	0.910733	0.594549	0.773996	1.42223	1.05658	1.31615	1.53605
TRINITY_DN10488_c0_g2_i1.p2					25	22	14.09	22.84	0	0	0	0	0	0	0	0	3	1	2	1	0	0	0	0	0	0	0	0	102	133.7	99.19	53.35	0	0	0	0	0	0	0	0		1.43296	1.31615	0.918386	1.36177	0	0	0	0
TRINITY_DN10492_c0_g1_i2.p1					50	31.31	43.75	28	63.49	95.19	74.27	61.64	60.11	56.35	86.58	77.15	60.24	55.31	66.49	59.36	85.11	69.54	52.61	64.23	58.91	103.42	72.41	55.91	44.36	83.01	41.3	45.44	31.73	61.65	97.01	59.35	87.26	95.55	107.76	90.79		2.93546	2.36737	2.69599	2.26604	3.25399	3.80941	3.49953	3.53107
TRINITY_DN10492_c0_g1_i3.p2					0	13.69	8.25	3	13.51	16.81	7.73	9.36	1.89	4.65	12.42	6.85	16.76	1.69	1.51	12.64	7.89	19.46	27.39	22.77	5.09	21.58	17.59	17.09	27.64	10.99	23.7	10.56	11.27	10.35	4.99	11.65	3.74	6.45	2.24	4.21		0	1.43829	0.978196	0.464668	1.43296	1.65535	1.0072	1.32193
TRINITY_DN10493_c0_g1_i3.p1					23.42	32.13	18.13	30.65	31.92	64.81	34.59	48.87	21.93	29.72	23.96	26.4	45.46	23.7	36.78	31.67	9.9	18.84	42.4	24.53	11.88	13.28	13.57	15.59	0	0	0	0	0	0	0	0	0	0	0	0		1.12433	1.37851	0.879706	1.35614	1.37851	2.10098	1.48027	2.04963
TRINITY_DN10493_c0_g1_i4.p1					62.42	20.92	66.48	42.63	69.12	148.05	91.96	132.96	407.39	525.92	683.18	458.3	85.84	64.61	65.01	57.69	25.26	51.66	71.72	63.71	84.43	93.76	95.88	98.58	1	0	1	2	0	0	2	0	0	0	0	0		2.18269	1.12433	2.16672	1.78241	2.29866	3.24184	2.67129	3.41007
TRINITY_DN10493_c0_g1_i7.p1					22.6	19.45	18.72	43.43	62.95	46.08	50.24	107.99	258.34	238.96	373.36	274.18	66.86	31	19.16	30.43	24.13	29.37	50.15	70.62	30.52	93.35	66.71	66.29	0	2	0	0	0	0	0	0	2	0	0	0		1.01436	0.903038	0.831877	1.57531	1.94111	1.62761	1.73552	2.852
TRINITY_DN10493_c0_g1_i9.p1					9.65	19.31	20.5	0	0	69.59	38.4	14.61	37.96	194.83	144.66	60.36	0	9.29	9.49	24.79	27.86	37.27	15.01	26.08	58.43	31.95	13.05	5.67	0	0	0	0	0	0	0	0	0	0	0	0		0.475085	0.823749	0.823749	0	0	1.93734	1.37851	0.807355
TRINITY_DN10493_c1_g1_i11.p1					161.57	155.58	166.17	131.31	84.65	96.83	73.77	115.56	23.95	45.62	36.35	18.34	16.97	22.01	20.72	24.86	12.94	16.55	22.93	22.82	6.93	10.03	15.7	9	4	0	1	0	0	1	0	0	0	0	1	0		4.29057	4.23573	4.24184	4.03386	3.43429	3.6311	3.29719	4.17632
TRINITY_DN10493_c1_g1_i18.p3					120.41	144.47	99.41	135.07	68.03	74.2	91.51	95.81	48.95	53.22	42.86	19.41	32.43	86.14	64.51	61.56	31.71	31.33	73.73	66.22	47.51	48.29	47.11	15.9	5.24	0	0	0	2	0	0	0	0	0	3	2		2.54844	2.75275	2.22959	2.69377	1.89918	2	2.25701	2.56316
TRINITY_DN10493_c1_g1_i9.p1					8506.45	9456.72	9816.34	8600.38	6628.54	6863.16	5882.75	7464.52	1871.59	2976.44	2956.17	2130.06	4354.91	4871.6	5377.87	4678.79	2705.17	3178.83	3602.98	4162.29	1624.77	1868.76	2095.15	1589.82	19.87	56.28	37.63	16.81	9.79	31.66	65.56	57.32	0	3.53	3.2	2.01		8.16033	8.29398	8.24655	8.18249	7.7937	7.85362	7.66647	8.31899
TRINITY_DN10493_c2_g1_i1.p1					166.62	149.48	107.66	145.17	66.05	78.51	63.55	73.77	22	33	55	25	6.63	32	55	45	19	8.38	43	49	15	14	0	8	0	0	0	1	0	0	1	0	0	0	0	0		3.16832	3.01614	2.52857	3.0018	2.05658	2.25701	2.04614	2.46205
TRINITY_DN10493_c3_g1_i1.p2					54	33	31	24	27	17.2	18.44	35	15	12	30.19	18.22	20.13	23	6	9	3	2.05	12	18	0	28	3.04	4	0	0	0	0	2	0	0	0	0	0	0	1		2.56316	1.99639	1.85997	1.68706	1.79494	1.37295	1.45418	2.34483
TRINITY_DN10494_c0_g1_i3.p1	CAD8076887.1	unnamed protein product [Paramecium primaurelia]			100.61	142.1	189.84	146.33	310.83	164.55	266	167.72	133.58	125.6	188.97	188.23	306.15	220.44	240.08	187.85	296.55	268.34	203.1	345.1	227.71	250.77	273.26	267.22	294.62	245.22	235.03	245.28	398.58	396.58	472.87	404.68	289.33	343.87	405.36	437.76		1.73118	2.08066	2.32769	2.13093	3.02148	2.26003	2.86394	2.5656
TRINITY_DN10494_c0_g1_i7.p1	CAD8076887.1	unnamed protein product [Paramecium primaurelia]			113.39	78.9	92.16	47.67	125.17	155.45	87	69.28	142.42	9.4	98.03	115.77	173.85	217.56	305.92	193.15	231.45	143.66	209.9	386.9	254.29	264.23	235.74	200.78	132.38	179.78	128.97	162.72	264.42	233.42	216.13	180.32	314.67	312.13	210.64	311.24		1.852	1.48027	1.56071	1.07039	1.9486	2.19535	1.60881	1.59932
TRINITY_DN10495_c0_g4_i2.p1					135.69	153	156	160.9	93	88	111.01	119.38	69	56	101.35	58	68.36	51	28	28	28	18	28.75	40.93	32	25	47.07	22.7	0	0	0	0	1	1	0	0	0	0	0	0		2.8679	3.0054	2.94298	3.09085	2.40599	2.35332	2.65535	3.01257
TRINITY_DN10496_c0_g1_i14.p1	CAD8048040.1	unnamed protein product [Paramecium sonneborni]	K06626	CCNE; G1/S-specific cyclin-E1	102.38	145.02	193.44	121.29	50.76	44.03	48.42	26.12	75.82	36.2	83.77	37.38	111.19	52.6	76.96	76.41	42.81	56.18	18.68	36.93	33.21	83.2	84.73	80.26	191.72	199.19	223.35	277.33	106.42	108.33	117.55	96.31	130.77	116.05	89.74	154.57		1.63227	1.97453	2.21412	1.80323	1.02148	0.925999	1.01436	0.748461
TRINITY_DN10498_c0_g3_i1.p1					5	11	6	0	9	8	5	0	16	4	0	0	5	5	15	0	6	6	24	24	19	6	36	15.18	7	0	2	0	19.46	40	44	37	29.48	43.9	57.49	42		0.526069	0.970854	0.575312	0	0.83996	0.773996	0.536053	0
TRINITY_DN10499_c0_g1_i1.p1					14	14	9	8	26	33	36	15	19	25	13	9	20	17	49	36	54	34	23	37	24	28	42	26	24	20	23	24	63	32	55	60	27	40	44	61		1.10434	1.10434	0.757023	0.739848	1.65535	1.91073	2.02503	1.36737
TRINITY_DN1049_c0_g1_i5.p1	CAD8087836.1	unnamed protein product [Paramecium sonneborni]			309	267.11	372	274	252	304	283	133.77	87	65	53	65	341.3	246	300.2	259.25	250.33	341	310	346	103.08	187	163	142	340.01	494	378.01	511	147	178	192	113	119.82	168.11	189	176		3.74524	3.53605	3.88362	3.59216	3.46858	3.72683	3.66221	2.97085
TRINITY_DN104_c0_g1_i14.p1					15.12	39.38	37.43	24.88	68.94	47.82	69.39	26.44	22.59	14.63	24.74	22.12	22.23	54.12	68.34	54.58	22.29	35.12	54.28	51.04	18.12	20.02	23.9	19	59.68	43.65	46.63	25.91	56.35	97.36	123.39	86.78	76.74	80.89	74.02	65.87		0.411426	0.887525	0.807355	0.632268	1.32193	1.02857	1.3505	0.790772
TRINITY_DN104_c0_g1_i42.p1					14.88	2.27	14.2	27.82	53.12	42.78	29.94	29.27	19.24	5.59	8.41	15.29	45.81	18.99	47.66	36.35	76.42	52.22	37.05	85.48	26.59	20.37	22.55	25.59	13.57	58.57	43.74	66.36	91.27	78.46	62.4	47.44	46.97	81.53	80.88	61.21		0.400538	0.0703893	0.356144	0.678072	1.09761	0.948601	0.731183	0.85599
TRINITY_DN10501_c0_g1_i4.p1	CAD8082375.1	unnamed protein product [Paramecium sonneborni]			19.29	12.09	22	6	16	11	16.85	12	16	7	4	10	13	11	14.1	17.76	26	13.11	20	32	24.38	14.75	7.77	15.61	15	15.01	17	21.9	36	20	42	19.61	21	28	29.39	20.91		1.41684	1.02857	1.47508	0.613532	1.25701	0.978196	1.32769	1.22033
TRINITY_DN10501_c0_g2_i1.p1	CAD8061105.1	unnamed protein product [Paramecium primaurelia]			20.44	29.91	46.29	0	49.57	38.33	0	5.8	44.19	35.49	3.98	28.63	29.25	47.84	38.24	73.31	80.02	74.79	77.26	35.89	0	43.69	55.55	40.48	31.38	73.94	20.81	43.67	72.8	75.9	55.5	96.75	89.11	86.81	58.23	99.38		0.695994	0.918386	1.18903	0	1.31034	1.10434	0	0.286881
TRINITY_DN10502_c1_g1_i1.p1	CAD8206710.1	unnamed protein product [Paramecium pentaurelia]			177	187	183	165	260	162	178	118	252	247	224	223	283	230	208	256	232	139	215	332	261	317	257	269	384	370	266	334	407	399	405	418	395	473	405	381		4.55949	4.63401	4.52105	4.49121	5.10852	4.47379	4.62585	4.34908
TRINITY_DN10508_c0_g1_i1.p1	CAD8080764.1	unnamed protein product [Paramecium primaurelia]			25	23	25	28	39	28	26	8	12	17	4	10	10	11	8	5	8	7	23	31	12	20	11	9	56	43	46	55	45	52	47	29	40	49	56	37		1.85599	1.76553	1.7866	1.99639	2.35614	2	1.93734	1.05658
TRINITY_DN1050_c0_g1_i2.p1	CAD8080148.1	unnamed protein product [Paramecium sonneborni]			0	0	0	0	0	0	0	0	0	0	0	0	0	0	0	113.33	0	0	0	0	57.07	0	120.99	0	397.5	603.82	406.81	236.9	396.86	865.85	1391.72	287.05	779.63	320.8	545.51	199.4		0	0	0	0	0	0	0	0
TRINITY_DN1050_c0_g1_i8.p1	CAD8080148.1	unnamed protein product [Paramecium sonneborni]			3083	2960	3954	2803	6233.96	5632	6049	3323	5182	3990	4452	4494	6110	4579	5929	5689.67	6744	5363	6505	9208	5767.93	8274	6680.01	6269	5076.5	5525.18	5040.19	4896.1	9769.14	8667.09	7718.28	7643.95	7367.37	8175.17	8175.49	8047.6		6.5089	6.43162	6.74389	6.37834	7.5074	7.37112	7.50827	6.95965
TRINITY_DN1050_c0_g2_i1.p1					13	14	13	16	33.04	26	26	25	33	30	39	37	35	36	20	22	26	20	28	54	36	64	40	28	16	16	13	21	72	96.05	98	92	62	78.02	72	59		1.04963	1.09761	0.992768	1.22033	1.8953	1.65992	1.68257	1.85997
TRINITY_DN1050_c0_g3_i1.p1					46	42	53	46	188	111	154	138	115	79	162	173	128	88	99	76	148	141	166	250	251	249	202	170	90	96	79	81	246	271	389	258	216	301	259	233		2.58736	2.47508	2.68032	2.60881	4.43496	3.73985	4.20555	4.34483
TRINITY_DN10516_c0_g2_i1.p1	XP_001424457.1	uncharacterized protein GSPATT00028092001 [Paramecium tetraurelia]	K03857	PIGA, GPI3; phosphatidylinositol N-acetylglucosaminyltransferase subun	14.48	28.22	9.01	31.67	12.85	27.5	18.72	6.54	12.61	0	4.85	13.73	3.07	25.51	41.11	29.68	43.82	24.03	28.98	41.02	24.22	6.26	37.08	37.1	37.89	29.35	37.23	16.48	31.47	37.93	94.09	53.88	23.71	24.96	28.75	40.53		0.85599	1.35614	0.545968	1.47508	0.782409	1.3505	1.05658	0.555816
TRINITY_DN10516_c0_g2_i3.p1	XP_001424457.1	uncharacterized protein GSPATT00028092001 [Paramecium tetraurelia]			28.68	37.04	59.99	26.12	83.07	62.46	84.41	44.84	85.63	70.82	65.9	86.43	93.93	81.92	95.95	44.76	65.91	80.53	57.33	104.77	83.33	103.25	129.56	87.61	95.7	85.84	56.5	61.65	128.55	120.7	112.55	122.81	168.69	130.79	143.15	150.22		1.22651	1.43829	1.84398	1.15704	2.28392	1.9782	2.33914	1.87578
TRINITY_DN10516_c0_g2_i5.p1	XP_001446591.1	uncharacterized protein GSPATT00014161001 [Paramecium tetraurelia]			3.46	7.91	17.35	13.6	12.18	18.04	23.05	19.34	17.77	22.26	0	18.97	42.18	13.54	10.51	15.79	48.4	13.57	23.55	57.25	28.82	14.13	62.53	43.96	2.95	15.77	21.13	25.22	31.27	43.73	27.98	55.51	54.55	15.3	56.63	48.74		0.214125	0.454176	0.807355	0.713696	0.650765	0.887525	1.07724	1.11103
TRINITY_DN10516_c0_g2_i9.p1	XP_001424457.1	uncharacterized protein GSPATT00028092001 [Paramecium tetraurelia]			37.39	33.82	91.65	33.61	130.9	101	114.82	80.28	123.99	93.91	107.25	90.87	168.82	94.03	145.44	83.77	115.87	81.87	98.14	169.96	182.63	177.37	136.83	117.33	62.46	86.04	127.14	78.65	210.71	220.64	218.39	147.79	183.04	245.95	271.47	191.52		1.40599	1.31034	2.24184	1.31615	2.75702	2.45418	2.63459	2.46467
TRINITY_DN10518_c0_g1_i4.p1	CAD8114031.1	unnamed protein product [Paramecium sonneborni]			10.94	25.2	27.62	5.96	42.12	34.67	47.89	43.21	31	63	48	59.09	26.58	52.18	34.12	54	91.58	38.33	34.84	92.56	88.58	98.67	78.54	70	49.74	60.19	44.86	43.27	121	170	153.53	147.27	128.38	148.29	178.06	156.03		0.443607	0.871844	0.887525	0.263034	1.25701	1.11103	1.40054	1.5008
TRINITY_DN10518_c0_g1_i7.p1	CAD8044251.1	unnamed protein product [Paramecium primaurelia]			24.06	28.8	30.38	23.04	30.88	55.33	17.11	17.79	62	0	0	40.91	60.42	29.82	49.88	12	24.42	76.67	81.16	85.44	30.42	29.33	61.46	60	40.26	46.81	50.14	24.73	121	102	140.47	122.73	140.62	117.71	80.94	121.97		0.847997	0.963474	0.948601	0.823749	1.01436	1.51096	0.659925	0.807355
TRINITY_DN10518_c0_g2_i2.p1					11	2	14	11	36	45	33	28	49	47	68	66	37	19	25	23	34	21	15	52	50	61	49	39	18	30	22	7	157	264	278	282	169	200	207	210		0.575312	0.124328	0.659925	0.584963	1.38405	1.59455	1.33342	1.37851
TRINITY_DN1051_c0_g1_i1.p1	CAD8120027.1	unnamed protein product [Paramecium sonneborni]			181	147	221	147	264	262	250	141	206	161	167	238	425	260	343	303	345	239	293	408	284	391	320	345	294	301	360	251	577	507	523	491	506	551	473	564		0.799087	0.669027	0.871844	0.678072	1.04963	1.04963	1.03562	0.790772
TRINITY_DN10523_c0_g2_i4.p1	CAD8162857.1	unnamed protein product [Paramecium pentaurelia]	K10391	TUBE; tubulin epsilon	92	97	136	74	98	106	118	33	117	104	104	117	182	124	186	204	136	117	183	200	167	228	192	211	145	143	117	149	293	260	244	247	227	285	288	245		2.22033	2.26903	2.58256	1.9855	2.28983	2.38681	2.54102	1.41684
TRINITY_DN10524_c0_g1_i2.p1	CAD8114359.1	unnamed protein product [Paramecium sonneborni]	K07678	barA, gacS, varS; two-component system, NarL family, sensor histidine	79	57	37	83	94.34	103	109	71	70.49	107	96	183	135.28	62.47	117	117.06	169	127	162	204	171.91	285	268	229.6	79.62	159	153	96.18	265.65	264.8	289.41	288	321.83	286.69	261.77	298.05		1.53107	1.22651	0.85599	1.58015	1.69599	1.79077	1.87578	1.65992
TRINITY_DN10525_c0_g1_i16.p1	CAD8104006.1	unnamed protein product [Paramecium sonneborni]			486.69	491.23	506.1	478.85	1061.36	990.29	925.11	479.04	456.3	461.65	723.19	561.25	938.56	562.99	839.45	915.22	914.95	970.59	866.96	1414.69	581.79	1040.86	879.88	511.12	569.05	584.71	563.56	616.39	1034.38	1018.88	1059.9	715.42	841.42	740.27	850.38	954.18		3.52982	3.52231	3.46728	3.51096	4.5741	4.48671	4.42694	3.8268
TRINITY_DN10525_c0_g1_i9.p1	CAD8102862.1	unnamed protein product [Paramecium primaurelia]	K06131	clsA_B; cardiolipin synthase A/B [EC:2.7.8.-]	335.35	263.77	349.37	229.4	413.25	471.17	563.84	200.04	367.72	302.16	104.81	170.03	1170.79	685.85	720.81	708.92	971.59	612.41	899.28	946.19	578.64	478.5	619	728.02	878.48	979.58	783.48	836.89	1006.33	831.27	775.55	826.17	751.83	972.38	980.21	788.94		3.04614	2.72901	2.98914	2.58015	3.30451	3.48285	3.75382	2.70044
TRINITY_DN10526_c0_g1_i1.p1	CAD8063912.1	unnamed protein product [Paramecium sonneborni]			72.55	58.43	28.82	0	19.81	0	126.99	0	74.32	82.94	71.17	55.44	37.21	0	60.61	0	65.91	18.07	0	0	134.79	162.38	117.97	108.25	82.24	82.7	84.35	98.29	132.92	131.98	156.72	118.65	177.35	197.28	197.68	131.28		1.62761	1.41143	0.815575	0	0.650765	0	2.24489	0
TRINITY_DN10526_c0_g1_i5.p1	CAD8057744.1	unnamed protein product [Paramecium primaurelia]			229.45	256.57	438.18	325	549.19	543	342.09	225	381.68	240.06	246.83	351.56	650.79	305.46	477.39	477	420.09	407.93	421.56	605	291.65	467.62	505.03	490.75	464.76	446.28	420.72	393.71	1026.08	1009.02	889.28	782.35	990.45	1128.45	1201.31	1221.47		2.96532	3.08916	3.69599	3.41684	4.10434	4.09761	3.51096	3.24641
TRINITY_DN10528_c0_g2_i1.p1					65	100	106	51	197	157	218	97	125	101	121	116	208	125	164	136	219	227	189	335	178	271	177	192	32	57	34	28	137	136	183	167	160	141	144	160		3.20633	3.77083	3.76765	2.9241	4.71094	4.41954	4.89676	4.07125
TRINITY_DN10528_c0_g3_i1.p1					51	90.34	88	87.62	158.17	173.36	231	76	115	96	58	80.12	195.06	141.97	177.74	211	218.56	189.34	188.05	267.56	125	217.66	212	152.1	54.34	61.34	53	63	304.68	249	259	220.98	230.19	205	225	189.71		3.24336	4.0054	3.89433	3.99639	4.79181	4.94813	5.36807	4.1152
TRINITY_DN1052_c0_g1_i2.p2	CAD8152159.1	unnamed protein product [Paramecium pentaurelia]			413	379	605	423	534	432	506	222	407	209	288	289	802	499	771	762	678	558	607	901	466	572	600	515	623	635	584	783	851	645	764	628	663	650	700	682		3.77926	3.64731	4.1819	3.8166	4.1177	3.84097	4.08661	3.27947
TRINITY_DN1052_c1_g2_i2.p1					13	7.04	6.24	7	27.6	15.16	5.66	9.2	5	17.31	13	24	22.27	12.59	15.84	6.92	22.81	0	14.66	41.07	16.87	25	17.86	18.94	8.94	14.34	17	12	14.78	26	25.61	11.19	16.34	34.87	34.76	36		0.941106	0.584963	0.495695	0.584963	1.5656	1.0635	0.505891	0.879706
TRINITY_DN10530_c0_g1_i1.p1	CAD8104575.1	unnamed protein product [Paramecium primaurelia]			0	6.02	0	0	0	21.13	46.12	0	0	26.02	19.52	11.13	51.02	0	21.99	0	0	0	71.13	7.96	6.08	0	0	20.15	23.56	5.69	11.46	23.52	0	4.85	0	13.01	14.97	8.24	25.82	41.59		0	0.485427	0	0	0	1.28096	2.06695	0
TRINITY_DN10530_c0_g1_i10.p1	CAD8104575.1	unnamed protein product [Paramecium primaurelia]			50.32	25.47	13.44	24.05	34.88	48.53	47.98	23.78	40.74	17.32	24.07	30.17	48.87	40.09	69.67	44.73	58.33	44.6	65.85	101.74	28.8	40.81	56.22	72.81	74.98	61.43	59.66	40.89	174.26	81.89	127.4	160.59	78	131.57	91.4	72.86		2.11103	1.41684	0.863938	1.37851	1.72247	2.08406	2.09424	1.58976
TRINITY_DN10530_c0_g1_i14.p1	CAD8172052.1	unnamed protein product [Paramecium pentaurelia]			18.46	49.53	0	0	50.65	34.99	35.93	48.59	43.54	48	109.14	105.86	38.88	63.43	40.3	48.4	33.05	44.24	55.86	88.84	37.04	48.72	69.54	25.79	43.07	33.5	47.05	68.35	98.82	117.71	144.82	208.25	102.76	89.32	69.92	109.81		1.15704	2.09424	0	0	2.12763	1.74846	1.79494	2.36177
TRINITY_DN10530_c0_g1_i16.p1	CAD8172052.1	unnamed protein product [Paramecium pentaurelia]			5.27	0	55.85	22.35	64.66	33.2	34.17	35.22	38.86	31.24	0	33.79	103.13	42.47	56.5	20.56	26.18	41.3	23.46	50.75	65.87	40.23	27.91	55.92	7.94	24.78	23.5	14.75	41.96	100.57	132.51	80.48	98.77	117.26	116.49	58.81		0.411426	0	2.07039	1.26303	2.32193	1.61824	1.66903	1.91839
TRINITY_DN10530_c0_g1_i19.p1	CAD8104575.1	unnamed protein product [Paramecium primaurelia]			239.11	269.47	350.83	305.23	573.68	476.92	510.37	313.31	708.86	637.11	668.09	731.49	694.73	475.81	599.82	553.19	560.38	545.59	515.33	807	607.22	883.15	748.84	659.21	350.3	436.24	431.33	396.81	1771.41	1747.58	1687.02	1405.82	1445.6	1394.31	1496.2	1184.01		4.12928	4.2817	4.55275	4.47897	5.34376	5.0993	5.22342	4.83996
TRINITY_DN10530_c0_g1_i9.p1	XP_001436076.1	uncharacterized protein GSPATT00037464001 [Paramecium tetraurelia]			39.84	59.52	43.88	43.36	56.14	51.23	60.42	47.11	116	58.32	68.18	110.56	50.36	48.19	50.72	83.12	78.05	50.27	51.37	86.71	78.99	98.09	59.48	82.12	46.14	24.36	59.01	49.69	169.55	162.4	182.26	138.84	141.89	187.32	157.17	110.91		1.8679	2.30159	1.89142	1.97085	2.24489	2.15381	2.36457	2.32481
TRINITY_DN10530_c0_g2_i3.p1	CAD8175988.1	unnamed protein product [Paramecium octaurelia]			0	0	13.31	19.75	18.23	5.24	0	16.91	0	0	0	33.65	8.16	16.93	3.1	10.58	31.35	1.43	24.09	20.43	29.82	44.4	49.2	2.81	0	7.28	0	0	17.28	73.61	77.19	106.23	91.11	53.81	9.39	82.14		0	0	0.799087	1.1375	1.0635	0.400538	0	1.20163
TRINITY_DN10530_c0_g2_i5.p1	XP_001428888.1	uncharacterized protein GSPATT00031722001 [Paramecium tetraurelia]			30.16	73.04	27.27	39.51	95.74	54.36	74.49	31.69	91.53	110.8	120.08	151.38	105.94	40.66	69.01	61.35	83.03	76	60.21	138.83	112.72	94.51	121.97	73.14	50.92	91.68	84.24	49.1	233	353.53	368.94	256.82	295.97	338.62	318.59	253.89		1.46989	2.38957	1.31034	1.73985	2.72465	2.07724	2.45943	1.75275
TRINITY_DN10530_c0_g2_i7.p1	CAD8175988.1	unnamed protein product [Paramecium octaurelia]			291.46	284	322.91	217.9	263.01	277.6	327.97	166.15	621.66	451.55	467.04	542.66	488.58	283.31	373.05	333.73	304.43	287.66	403.95	476.39	387.23	553.97	490	506.23	313.42	350.39	374.32	340.21	1612.13	1696.47	1758.06	1498.42	1557.39	1579.12	1973.64	1454.38		4.25399	4.20555	4.2891	3.87184	4.1127	4.19928	4.45746	3.82375
TRINITY_DN10530_c0_g2_i8.p2	XP_001428888.1	uncharacterized protein GSPATT00031722001 [Paramecium tetraurelia]			15.38	18.95	36.51	26.83	39.02	22.8	24.55	39.25	66.81	25.65	95.88	50.32	37.33	22.1	41.84	21.34	28.19	6.9	42.75	47.35	48.23	41.12	30.83	48.82	53.66	50.64	46.44	46.7	148.59	210.39	158.81	215.52	210.53	102.44	229.39	217.59		0.887525	1.02857	1.52105	1.32193	1.65535	1.18269	1.26303	1.91456
TRINITY_DN10531_c1_g3_i2.p1	CAD8049488.1	unnamed protein product [Paramecium sonneborni]			5	3	7	5	8	7	2	3	2	0	0	0	11	10	15	15	13	6	16	27	10	12	10	15	5	11	11	18	21	18	20	7	15	24	21	21.69		0.871844	0.584963	1.07039	0.887525	1.23266	1.14405	0.432959	0.713696
TRINITY_DN10533_c0_g1_i1.p1	CAD8100875.1	unnamed protein product [Paramecium sonneborni]			4.08	9	12.25	4	8.15	17	25	2	14.06	5	1	9.21	4.81	9	18	29.23	11	7	34.17	34	21.38	24.81	4.78	17.59	32	15.55	37.32	17.99	8	10.9	22	22	14	5.11	36	6.51		0.422233	0.799087	0.956057	0.411426	0.739848	1.27501	1.65076	0.275007
TRINITY_DN10534_c0_g5_i1.p1					19	19	10	23	12	14	28	18	9	10	11	5	23	11	6	11	11	3	6	16	3	5	5	0	1	0	0	0	0	0	1	0	0	0	0	0		1.83188	1.83188	1.18269	2.06005	1.40054	1.55582	2.30451	2.04614
TRINITY_DN10534_c3_g1_i1.p1					231	207	166	137	121	154	137	142	104	151	194	114	172	105	95	96	42	80	63	63	60	68	59	48	0	0	1	0	0	1	4	1	0	0	0	0		3.85997	3.70044	3.32048	3.18428	3.01257	3.33485	3.21101	3.5373
TRINITY_DN10536_c0_g1_i4.p1	CAD8122622.1	unnamed protein product [Paramecium sonneborni]			438	460	628	419	792	620	584	420	393	419	453	547	741	716	796	725	884	722	724	1319	771	886	776	762	994	1091	971	982	909	961	1011	766	905	832	881	894		1.37851	1.40599	1.63227	1.33914	1.95233	1.70044	1.66903	1.56071
TRINITY_DN10538_c0_g1_i1.p1	XP_001441262.1	uncharacterized protein GSPATT00010137001 [Paramecium tetraurelia]			26.88	0	36.48	0	105.47	98.2	70.05	83.01	95.34	79.36	32.21	12	136.38	142.37	76.9	0	47.25	0	25.11	71.96	97.08	122.98	34.4	121.49	65.09	156.58	0	90.71	128.84	0	137.09	166.64	66.57	46.96	12.61	29.09		0.62293	0	0.739848	0	1.62761	1.5656	1.28096	1.63227
TRINITY_DN10538_c0_g1_i3.p1	XP_001441262.1	uncharacterized protein GSPATT00010137001 [Paramecium tetraurelia]			139.12	104	149.52	117	137.53	90.02	161.78	0	70.66	11.43	59.79	122	246.62	135.63	221.1	360.7	344.44	257.49	317.95	431.43	181.92	210.02	326.6	209.26	174.89	165.42	300	178.29	391.71	429.52	228.8	255.36	358.96	460.04	446.08	458.91		1.92979	1.61824	1.91456	1.74846	1.90689	1.49057	2.1177	0
TRINITY_DN1053_c0_g1_i10.p1	XP_001453542.1	uncharacterized protein GSPATT00019838001 [Paramecium tetraurelia]			8	9	11.61	9.14	11.79	15	18	5	22	6.49	7.25	17.59	29	17.01	11.73	14.69	18	0	9.12	26.35	15.18	21.95	26.66	31.98	0	17.76	12.48	26.08	56.25	46.64	65.65	30.44	32	57	57	64.42		0.863938	0.941106	1.08406	0.963474	1.15056	1.36177	1.54597	0.731183
TRINITY_DN1053_c0_g1_i9.p1	CAD8061255.1	unnamed protein product [Paramecium primaurelia]	K06685	MOB1, Mats; MOB kinase activator 1	616	651.18	765	597	1008	953	1030	538	863	773.21	776	870	1169	772.3	931	966	1143	954	1011	1531.4	1125	1748	1303	1238	1112	1109	878	1062	1977	1845	1829	1566	1619	1706	1818.32	1616		5.88606	5.95768	6.09571	5.8632	6.5935	6.53216	6.66974	6.04701
TRINITY_DN10540_c0_g1_i39.p1					15.17	28.74	14.15	19.24	14.32	48	33	36.34	133	274.36	256.25	129	4.67	16	0	9.38	4.68	18.1	14.05	13.91	106	183	130	97	0	0	0	0	0	0	0	0	0	0	0	0		0.632268	1.02148	0.555816	0.765535	0.604071	1.45943	1.15704	1.42223
TRINITY_DN10541_c0_g1_i10.p1	CAD8121954.1	unnamed protein product [Paramecium sonneborni]	K18881	DJ1D; D-lactate dehydratase [EC:4.2.1.130]	929.39	939.12	1302.49	720.46	1368.62	1580.54	1446.73	507.69	1012.78	741.81	729.54	711.43	1683.42	1039.39	1285.47	1474.87	1457.44	1237.88	1398.23	1983.33	881.32	1156.66	1059.33	1226.72	1739.66	1537.36	1122.38	1583.71	2704.97	2339.75	2507.05	1907.05	1594.19	1443.61	1668.22	1406.4		5.0917	5.08831	5.44956	4.74308	5.62877	5.84273	5.75087	4.58556
TRINITY_DN10541_c0_g1_i34.p2	CAD8121954.1	unnamed protein product [Paramecium sonneborni]	K18881	DJ1D; D-lactate dehydratase [EC:4.2.1.130]	106.82	100.59	81.97	109.31	193.38	191.65	176.88	99.11	63.4	12.25	3.77	25.54	247.74	130.55	176.09	220.05	226.6	205.07	327.85	249.18	97.96	104.06	193.89	187.06	117.36	88.14	81.76	65.86	270.83	131.38	213.35	126.95	80.67	96.87	131.88	111.7		1.73985	1.66448	1.40599	1.76553	2.37851	2.37573	2.31034	1.91073
TRINITY_DN10541_c0_g1_i38.p2	CAD8121954.1	unnamed protein product [Paramecium sonneborni]	K18881	DJ1D; D-lactate dehydratase [EC:4.2.1.130]	0	0.11	5.99	0	0	52.9	0	24.01	67.57	25.31	51.15	64.16	0	44.78	0	0	42.85	46.37	86.13	60.97	74.96	27.13	0	136.31	86.45	56.58	89.85	43.33	125.1	159.11	148.62	205.1	85.45	173.36	212.48	135.5		0	0	0.0976108	0	0	0.773996	0	0.495695
TRINITY_DN10541_c0_g1_i42.p2	CAD8121954.1	unnamed protein product [Paramecium sonneborni]	K18881	DJ1D; D-lactate dehydratase [EC:4.2.1.130]	42.79	0	0	20.23	96.99	40.91	16.72	0	63.19	23.99	60.16	101.59	89.84	0	48.71	51.08	58.84	66.68	12.8	18.61	80.99	277.09	279.56	38.53	36.3	68.09	49.16	52.64	87.67	198.53	118.3	147.89	212.82	145.65	168.42	159.84		0.650765	0	0	0.344828	1.19535	0.632268	0.298658	0
TRINITY_DN10543_c0_g1_i1.p1	CAD8059315.1	unnamed protein product [Paramecium primaurelia]			52	58	64	55	0	77	80	38	56	61	35	61	127	85	42.48	132	74.95	114	106	197	118	108	133	103	101	129	42.48	62.76	115	126	125	120	105.24	132	131	141		0.695994	0.748461	0.765535	0.731183	0	0.941106	0.9855	0.659925
TRINITY_DN10544_c0_g3_i1.p1	CAD8076691.1	unnamed protein product [Paramecium primaurelia]			138	166	202	169	273	310	230	106	132	121	87	120	331	290	395	358	414	380	342	585	371	397	434	372	241	324	280	279	510	434	466	344	435	488	474	522		1.37295	1.52607	1.64616	1.56071	2.04264	2.18903	1.89142	1.3505
TRINITY_DN10546_c0_g1_i22.p5	XP_001458624.1	uncharacterized protein GSPATT00023955001 [Paramecium tetraurelia]			36.69	28.62	68.19	34.51	33.45	57.1	82.7	35.3	36.49	55.98	92.23	106.4	96.27	44.69	64.32	81.31	42.22	22.25	111.89	175.62	82.91	122.65	109.95	67.99	57.22	29.54	60.02	41.47	103.46	118.77	137	83.09	116.46	116.17	129.72	127.76		0.687061	0.555816	1.02148	0.650765	0.632268	0.956057	1.26303	0.799087
TRINITY_DN10546_c0_g1_i26.p3	XP_001458624.1	uncharacterized protein GSPATT00023955001 [Paramecium tetraurelia]	K10420	DYNLT1_3; dynein light chain Tctex-type 1/3	463.65	373.79	357.55	447.76	170.3	255.17	171.35	0	374.43	257.45	159.17	153.45	161.37	232.73	1.98	84.78	105.09	7.97	218.14	0	24.84	487.67	377.61	282.76	590.82	370.02	148.65	424.23	483.39	0	464.98	313.97	431.63	499.84	520.57	367.45		3.12267	2.8339	2.6893	3.08066	1.92979	2.38681	1.96717	0
TRINITY_DN10546_c0_g1_i3.p3	XP_001458624.1	uncharacterized protein GSPATT00023955001 [Paramecium tetraurelia]	K10420	DYNLT1_3; dynein light chain Tctex-type 1/3	138.06	241.98	341.97	109.16	631.18	446.22	580.54	342.35	300.26	226.74	393.4	316.72	674.89	167.88	611.08	540.32	547.18	625.2	459.77	608.27	486.15	563.66	374.5	345.69	305.93	532.03	575.58	382.83	952.99	877.32	830.7	742.49	715.68	905.55	815.09	833.95		1.7137	2.30159	2.62527	1.48543	3.50208	3.06005	3.43296	3.0321
TRINITY_DN1054_c0_g1_i2.p1	CAD8120588.1	unnamed protein product [Paramecium sonneborni]			16	8.57	16	14.41	39.49	19.77	38.3	16.92	17.26	40.57	17	16.5	28.52	8.22	18	27	44.1	51.65	31	43.62	33.64	38	40.63	53.34	30.47	19	18.67	12	46.3	21.67	37.9	21.47	29.09	18.39	36.04	42.88		0.992768	0.604071	0.933573	0.925999	1.77821	1.15704	1.77821	1.22033
TRINITY_DN1054_c0_g1_i3.p1	CAD8079417.1	unnamed protein product [Paramecium primaurelia]			1	5.36	5	18.59	21.51	22.23	18.7	16.08	16	4.43	7	24	19.51	13.62	22	15	16.9	25.35	14	33.38	18.36	44	32.44	23.66	21.53	9	8.33	7	30.7	19.41	12.52	23.98	10	31.1	23.96	28.12		0.0976108	0.454176	0.400538	1.20163	1.31615	1.3505	1.22033	1.27501
TRINITY_DN10553_c0_g1_i4.p1	KAF7472154.1	hypothetical protein GHT09_016847 [Marmota monax]	K12741	HNRNPA1_3; heterogeneous nuclear ribonucleoprotein A1/A3	17.28	25.65	12.52	36.37	47.79	0	12.11	10.24	33.1	43.16	70.68	26.33	0	0	0	0	0	0	2	2	0	0	0	0	24.7	21.66	9.19	24.44	21.15	10.83	23.38	27.79	19.94	17.16	34.88	8.9		1.05658	1.37295	0.790772	1.72247	1.99639	0	0.831877	0.863938
TRINITY_DN10555_c0_g1_i5.p1					27.27	30.92	30	45	46	26.94	40	11	64.86	43	30	31.66	59	47	39	14.78	52	40.25	51.16	84.7	39.2	73	55	53.05	60	62	69	56	114.12	124.28	207.89	153.37	113.78	152.86	151.59	112.4		1.42223	1.52607	1.43829	1.9222	1.93734	1.41684	1.81967	0.895303
TRINITY_DN10556_c0_g1_i4.p3					543.66	571.61	645.33	520.8	279.45	456.33	357.59	414.71	69.95	185.24	302.42	148.74	253.03	309.27	212.93	207.65	142.38	160.03	176.77	184.54	126.39	185.22	187.24	94.66	0	0	5	0	1	0	8	3	0	0	0	0		4.50144	4.55397	4.62585	4.45022	3.59455	4.26529	3.96532	4.46205
TRINITY_DN1055_c0_g1_i12.p1	CAD8131496.1	unnamed protein product [Paramecium pentaurelia]			6.3	5.98	1.35	0	11.98	5.39	5.89	1.54	0	6.74	4.71	3.73	13.88	4.98	7.59	16.31	0	6.73	11.3	12.75	20.98	0	7.41	6.66	0	0	4.03	2.95	14.32	10.17	6.4	25.55	11.73	21.86	33.48	11.85		0.790772	0.757023	0.201634	0	1.26303	0.713696	0.773996	0.298658
TRINITY_DN1055_c0_g1_i13.p1	CAD8068925.1	unnamed protein product [Paramecium primaurelia]			141.2	108.72	136.73	121.7	187.26	183.7	187.86	127.62	150.97	164.42	104.84	178.31	232.47	162.96	230.81	172.89	190.29	156.87	168.28	183.75	160.86	174	215.56	189.12	228.15	181.49	221.2	201.98	240.4	251.47	241.82	201.55	306.56	292.53	306.79	207.93		1.60407	1.3505	1.49057	1.46467	1.87971	1.86394	1.91456	1.73985
TRINITY_DN1055_c0_g1_i16.p1	CAD8084476.1	unnamed protein product [Paramecium primaurelia]			16.29	29.57	4.44	0	12.02	5.86	10.39	0	9.8	4.7	1.22	0	19.27	19.33	2.27	13.97	5.94	2.73	6.9	23.34	1.71	4.66	0	1.49	33.3	30.32	25.96	16.95	1.8	30.65	8.86	8.13	6.17	11.1	18.99	15.32		1.31034	1.87184	0.464668	0	1.0635	0.62293	0.9855	0
TRINITY_DN1055_c0_g1_i2.p1	XP_001448881.1	uncharacterized protein GSPATT00016310001 [Paramecium tetraurelia]			47.24	43.48	78.95	55.09	36.37	36.28	39.53	27.46	32.11	26.05	38.98	27.07	95.68	58.31	70.05	61.02	35.15	38.36	69.13	50.62	20.65	34.81	20.69	39.97	44.53	95.63	65.03	82.16	36.58	57.07	50.35	59.91	40.73	28.93	52.58	48.27		1.25096	1.16993	1.64155	1.38957	1.04264	1.04264	1.12433	1.01436
TRINITY_DN1055_c0_g1_i9.p1	CAD8068925.1	unnamed protein product [Paramecium primaurelia]			183.67	178.53	301.75	167.46	293.73	214.93	253.83	145.32	176.87	142.83	161.81	211.51	296.05	238.6	254.73	267.18	284.78	273.06	270.65	378.75	297.62	294.37	271.07	299.78	261.65	313.43	241.51	341.36	456.47	428.39	504.95	410.23	403.26	408.9	365.47	421.28		1.87971	1.83188	2.33056	1.78241	2.38957	2.04264	2.25701	1.88362
TRINITY_DN10561_c0_g1_i1.p1	XP_001019161.1	hypothetical protein TTHERM_00257060 [Tetrahymena thermophila SB210]			12	15	14	28	38	28	26	15	39	27	12	45	47	29	34	41	45	51	37	69	50	57	56	63	59	70	48	66	48	44	84	52	76	78	92	69		0.526069	0.62293	0.555816	1.01436	1.24489	1.01436	0.978196	0.757023
TRINITY_DN10562_c0_g1_i1.p2	CAD8081522.1	unnamed protein product [Paramecium sonneborni]			605	526	821	553	1025	1039	1092	613	1514	1380	1817	1730	1412	868	1183	1121	1178	1077	1127	1493	1594	2345	1927	1842	1408	1346	1114	1246	1128	1278	1488	1199	1401	1744	1958	1567		3.24945	3.04963	3.53356	3.13586	3.93452	3.95977	4.06091	3.57773
TRINITY_DN10564_c0_g2_i2.p1	XP_001437664.1	uncharacterized protein GSPATT00038369001 [Paramecium tetraurelia]			57	78	78	55	108	103	40.02	31	73	57	34	41	164	116	112.87	126.03	156	119	103.12	177.2	125	99	163	173	40.01	153	127	80.08	277.44	268	258	256.05	327	237	245.77	280		1.49057	1.78241	1.70929	1.45943	2.1375	2.09085	1.20163	1.16993
TRINITY_DN10564_c0_g3_i1.p2	CAD8146157.1	unnamed protein product [Paramecium octaurelia]			126.32	216.64	246.59	179.88	254.4	98.81	147.88	42.56	0	28.74	225.3	337.19	132.49	134.07	167.84	322.19	300.44	213.97	203.41	213.86	160.51	210.04	375.69	459.17	105.48	187.79	393	181.22	282.5	83.26	59.03	0	310.06	194.48	531.73	0		1.38405	1.8953	1.95606	1.71809	2.07382	1.16993	1.5509	0.757023
TRINITY_DN10564_c0_g3_i2.p2	CAD8146157.1	unnamed protein product [Paramecium octaurelia]			348.68	302.36	377.41	228.12	424.6	660.19	593.12	325.44	842	709.26	487.7	378.81	919.51	569.93	839.16	637.81	634.56	524.03	691.59	1016.14	695.49	796.96	659.31	560.83	584.52	673.21	323	519.78	1274.5	1225.74	1374.97	1084	875.94	988.52	931.27	1236		2.45154	2.26903	2.44095	1.97453	2.67582	3.23726	3.13093	2.65306
TRINITY_DN10567_c0_g1_i1.p1					62	35	50	50	9.38	33	42	56	31	39	88	38	35	40	39	23.14	9	25	26	13.42	10	30	26	18	0	1	0	0	0	0	1	0	0	0	1	0		1.91073	1.34483	1.61353	1.69599	0.505891	1.31034	1.54597	2.0635
TRINITY_DN10568_c0_g1_i5.p2					74.37	65.47	75.72	68.47	38.52	50.24	54.08	74.81	13	17.33	15.27	10.06	20.52	27	22	27	17	44.02	28	35	19	43	44.4	23	0	0	0	0	0	0	6	0	0	0	0	0		2.28392	2.12763	2.21412	2.19849	1.58496	1.85997	1.96347	2.57531
TRINITY_DN10568_c0_g1_i8.p1					9.37	4.25	9.96	19.05	2.6	24.57	25.69	5.61	21.88	40.82	68.87	16.45	8.28	3.58	8.86	0	5.45	0	12.81	17.1	10.88	6.93	17.69	5.6	0	0	0	0	0	0	0	0	0	0	0	0.8		1.33342	0.757023	1.33914	2.0635	0.516015	2.35896	2.42761	1.12433
TRINITY_DN1056_c0_g1_i1.p1	CAD8115990.1	unnamed protein product [Paramecium sonneborni]			26	25	29	24	46	42	31	21	29	26	35	37	50	37	34	31	46	13	32	50	17	52	26	43	24	41	43	35	51	45	47	56	57	51	37	39		1.82782	1.78241	1.87184	1.76129	2.46989	2.37851	2.05658	1.86394
TRINITY_DN10571_c0_g1_i10.p1	CAD8066804.1	unnamed protein product [Paramecium sonneborni]	K01265	map; methionyl aminopeptidase [EC:3.4.11.18]	22.37	11.29	27.84	10.76	44.68	35.48	35.32	0	34.42	13.81	21.71	21.14	46.64	54.75	43.08	54.31	31.78	39.58	49.1	68.6	30.83	35.62	53.93	60.6	95.89	70.53	56.92	39.31	81.38	53.31	53.99	55.38	60.39	50.55	47.88	75.88		1.20163	0.722466	1.32193	0.704872	1.848	1.62293	1.64155	0
TRINITY_DN10571_c0_g1_i2.p1	XP_001443181.1	uncharacterized protein GSPATT00011384001 [Paramecium tetraurelia]	K01265	map; methionyl aminopeptidase [EC:3.4.11.18]	19.5	17.61	62.98	12.13	25.49	11.19	41.33	8.34	50.58	11.19	26.47	9.21	57.72	20.27	27.03	20.62	20.15	30.42	24.64	67.94	59.57	15.05	51.89	44.55	27.65	65.4	19.61	30.49	40.59	60.49	87.19	53.82	35.69	56.03	60.33	41.07		1.0635	0.9855	2.09424	0.757023	1.28096	0.704872	1.76129	0.678072
TRINITY_DN10571_c0_g1_i3.p1	CAD8066804.1	unnamed protein product [Paramecium sonneborni]	K01265	map; methionyl aminopeptidase [EC:3.4.11.18]	44.13	25.1	12.18	59.11	68.83	57.33	60.35	51.66	0	0	40.82	60.66	68.65	47.98	54.89	70.07	83.07	46.01	77.27	66.46	37.61	82.32	35.18	53.84	124.46	84.07	91.47	147.2	70.03	81.2	70.82	61.8	75.92	42.42	82.79	54.05		1.80735	1.26903	0.713696	2.13093	2.28983	2.09424	2.17632	2.24489
TRINITY_DN10573_c0_g1_i1.p1	CAD8147915.1	unnamed protein product [Paramecium octaurelia]			8.21	7.74	38.03	65.07	9.78	13.81	54.66	101.83	62.1	9.86	74.71	67.41	181.13	81.04	92.26	122.81	40.77	45.31	5.57	188.28	96.78	120.91	23.46	124.14	62.09	74.8	82.49	60.44	134.63	168.3	159.92	65.56	190.69	56.59	65.89	147.53		0.333424	0.31034	1.07039	1.61353	0.389567	0.526069	1.46989	2.34483
TRINITY_DN10573_c0_g1_i3.p1	CAD8147915.1	unnamed protein product [Paramecium octaurelia]			820.79	773.52	896.26	649.93	1240.52	1251.04	1198.86	501.02	1210.57	935.16	809.66	903.47	1368.1	1052.06	1306.74	1368.05	1678.9	1297.68	1512.12	1908.76	1429.04	1747.09	1739.04	1530.47	1445.28	1658.59	1488.57	1519.01	3404.2	2791.09	3083.2	2347.73	2553.73	2757.29	2815.48	2652.18		4.77136	4.67073	4.77768	4.45418	5.34092	5.36247	5.33593	4.42156
TRINITY_DN10573_c0_g1_i8.p1	CAD8147915.1	unnamed protein product [Paramecium octaurelia]			0	23.74	10.71	0	19.71	20.15	56.48	4.15	66.33	15.98	28.63	49.12	47.77	59.91	0	15.14	23.33	34.01	32.31	55.96	29.18	0	44.5	27.4	18.63	17.61	48.94	93.55	82.17	204.61	75.88	96.7	74.58	90.12	115.63	102.29		0	0.799087	0.389567	0	0.695994	0.713696	1.5008	0.226509
TRINITY_DN1057_c0_g1_i6.p1	XP_001451251.1	uncharacterized protein GSPATT00018171001 [Paramecium tetraurelia]			466	470	614	485	755	708	711	377	541	457	571	525	961	747	900	942	982	822	969	1223	771	986	831	846	838	915	870	839	1373	1263	1375	1182	1220	1291	1315	1311		3.30451	3.29719	3.55213	3.35896	3.93263	3.854	3.89336	3.34056
TRINITY_DN10584_c0_g1_i2.p1	XP_001455457.1	uncharacterized protein GSPATT00003028001 [Paramecium tetraurelia]			173	192	258	241	316	368	386	186	180	128	109	162	396	303	358	441	545	434	419	698	263	384	319	262	454	466	427	470	508	438	485	356	315	405	346	379		3.80735	3.93734	4.24869	4.27202	4.63052	4.85748	4.9528	4.23879
TRINITY_DN10585_c0_g1_i2.p1	CAD8098010.1	unnamed protein product [Paramecium sonneborni]			24.35	28.32	20.36	13.31	55.01	44.44	40.08	24.43	34.11	21.11	35.41	28.53	71.27	82.27	44.92	49.57	38.95	30.9	42.62	132.38	40.49	50.31	18.28	13.36	20.02	35.89	24.23	36.53	48.96	65.97	54.5	69.96	59.43	47.99	68.72	32.76		0.925999	1.02148	0.757023	0.575312	1.59455	1.40054	1.33342	1.10434
TRINITY_DN10585_c0_g1_i4.p1	CAD8085532.1	unnamed protein product [Paramecium primaurelia]	K14709	SLC39A1_2_3, ZIP1_2_3; solute carrier family 39 (zinc transporter), me	227.65	223.68	254.64	233.69	474.99	513.56	478.92	121.57	277.89	201.89	178.59	255.47	624.73	486.73	547.08	591.43	577.05	293.1	454.38	896.62	365.51	441.69	469.72	413.64	372.98	509.11	386.77	452.47	1008.04	776.03	843.5	615.04	676.57	831.01	863.28	846.24		3.25701	3.21723	3.29572	3.29719	4.22959	4.34696	4.28318	2.76977
TRINITY_DN10585_c0_g2_i17.p1	CAD8092302.1	unnamed protein product [Paramecium primaurelia]			6.12	180	224	178	456.72	378	415	215	425	297	285	260.13	231.12	338	394.02	376.57	521	369	533.07	519.7	417	467.37	507	442.95	163.97	193.41	197.43	142.19	661.17	555.75	658.64	602.07	652.23	605.57	605.95	598.68		0.111031	1.75702	1.91073	1.76129	2.82375	2.59932	2.74416	2.22342
TRINITY_DN10588_c0_g1_i15.p1					35.7	19.74	29.43	26.64	69.94	70.29	105.99	136.62	25.24	50.02	16.13	17.52	24.42	13.31	20.3	29.94	20.26	16.36	17.15	34.48	7.57	12	24.87	7	0	0	0	0	0	0	0	0	0	0	0	0		1.81147	1.25096	1.54597	1.53107	2.5656	2.58496	3.11936	3.73118
TRINITY_DN10588_c0_g2_i1.p1					82	76	68	67	101	165	75	127	30	48	52	42	71	57	67	40	11	19	18	11	11	19	7	10	1	1	0	0	0	0	0	2	0	0	0	0		2.84398	2.73985	2.52607	2.61117	3.10769	3.76447	2.774	3.72683
TRINITY_DN1058_c0_g1_i1.p1	CAD8083395.1	unnamed protein product [Paramecium sonneborni]			209.78	209.37	255.11	201.83	443.61	448.38	546.24	174.07	275.6	164.87	180.8	198.07	538.19	326.93	439.65	454.33	544.42	503.58	596.06	638.9	331.78	414.29	428.97	374.97	406.56	512.16	417.09	386.83	893.35	676.9	824.18	683.41	673.11	750.79	788.26	732.49		3.38405	3.36597	3.53481	3.34199	4.38405	4.40939	4.71425	3.45681
TRINITY_DN1058_c0_g1_i2.p1	CAD8083395.1	unnamed protein product [Paramecium sonneborni]			263.22	259.63	328.89	217.17	555.39	593.62	530.76	224.93	272.4	250.13	223.2	202.93	702.81	480.07	488.35	633.67	772.58	642.42	742.94	1126.1	448.22	686.71	624.03	493.03	559.44	739.84	640.91	586.17	1263.65	1008.1	1204.82	937.59	946.89	966.21	967.74	1061.51		3.70819	3.67469	3.89821	3.46205	4.72083	4.82477	4.70099	3.82171
TRINITY_DN10592_c0_g1_i56.p1					134.6	155.09	125.89	148.72	126.72	134.58	107.78	164.57	143.49	184.3	199.19	145.34	82.84	34.17	73.19	50.89	64.83	135.89	75.49	98.8	126.89	191.47	118.15	67.67	0	0	0	1	0	0	2	0	0	0	0	0		1.65992	1.7866	1.51096	1.76129	1.59455	1.65535	1.46989	2.12102
TRINITY_DN10594_c0_g1_i1.p1	CAD8066859.1	unnamed protein product [Paramecium sonneborni]	K04936	KCNMA1, KCA1.1; potassium large conductance calcium-activated channel	231.58	274.82	228.32	304.47	501.42	375.81	374.38	164.96	355.57	337.06	200	195.98	302.68	371.94	476.51	293.78	490.57	483.73	259.93	642.03	529.95	751.46	600.18	668.22	522.13	467.52	517.41	673.17	1294.86	1055.66	1063.4	1026.96	1241.23	1134.32	1283.48	962.67		1.7866	1.95233	1.68257	2.08066	2.64616	2.31034	2.33628	1.68706
TRINITY_DN10594_c0_g1_i29.p1	CAD8067557.1	unnamed protein product [Paramecium sonneborni]	K05274	KCNMA3, KCNU1, KCA5.1; potassium large conductance calcium-activated c	170.45	70.02	198.03	11.05	56.42	290.28	244.48	151.29	273.14	131.07	220.98	191.09	452.18	178.32	228.59	406.07	324.57	200.41	497.78	514.1	243.41	243.7	474.47	224.82	182.56	201.33	261.71	37.71	853.34	612.33	719.54	412.46	556.96	603.77	571.06	832.66		1.48027	0.782409	1.53605	0.163499	0.669027	2.01078	1.85599	1.58976
TRINITY_DN10594_c0_g1_i32.p1	CAD8066859.1	unnamed protein product [Paramecium sonneborni]	K04936	KCNMA1, KCA1.1; potassium large conductance calcium-activated channel	36.97	51.54	76.7	74.48	219.16	0.44	165.69	71.75	194.79	204.87	284.03	419.39	220	27.21	83.45	68.91	86.86	220.02	217.28	246.86	209.05	314.83	92.17	230.91	104.31	169.98	129.05	142.47	36.31	200.38	233.53	237.79	238.75	246.91	141.72	56.74		0.475085	0.613532	0.799087	0.831877	1.7137	0	1.47508	0.970854
TRINITY_DN10597_c0_g1_i2.p1	CAD8196797.1	unnamed protein product [Paramecium pentaurelia]			56.35	47.37	77.49	73.94	107.15	136.53	154.79	49.64	203.69	184.33	112.07	170.67	156.99	112.61	168.58	143.3	172.26	189.55	189.43	207.81	224.53	248.63	226.94	272.4	67.41	93.64	81.03	62.12	560.02	403.69	447.27	360.55	424.05	497.81	540.3	415.91		1.1177	0.978196	1.31034	1.34483	1.68706	1.94111	2.10434	1.20789
TRINITY_DN10597_c0_g1_i4.p1	CAD8196797.1	unnamed protein product [Paramecium pentaurelia]			55.65	41.63	61.51	59.06	86.85	96.47	102.21	46.36	101.31	68.67	89.92	60.33	108.01	132.39	156.98	107.2	176.74	147.45	135.23	208.75	115.03	148.37	186.45	142.94	92.59	112.36	71.97	85.88	265.98	274.44	283.45	224.02	265.17	233.62	272.88	227.54		0.713696	0.555816	0.713696	0.748461	0.9855	1.07039	1.13093	0.739848
TRINITY_DN1059_c0_g1_i4.p2	CAD8147499.1	unnamed protein product [Paramecium octaurelia]	K14773	UTP23; U3 small nucleolar RNA-associated protein 23	163	170	268	185	291	277	300	143	235	128	133	183	329	252	298	361	440	322	294	538	322	475	455	391	288	326	279	288	718	599	687	588	662	563	660	572		2.26003	2.29278	2.74846	2.40871	2.9486	2.89336	3.02503	2.38681
TRINITY_DN105_c0_g1_i6.p1	CAD8150120.1	unnamed protein product [Paramecium pentaurelia]	K22766	FIGNL1; fidgetin-like protein 1 [EC:5.6.2.-]	260.06	204.16	302.1	219.98	399.05	440.92	457.24	182.27	363.15	245.86	232	218.66	542.41	322.69	453.74	422.31	600.15	593.49	551.08	712.25	452.12	656.98	627.89	592.42	395.72	472.08	393.33	320.47	924.83	677.78	738	663.03	715.66	777.45	826.37	744.21		2.70044	2.39506	2.78031	2.50335	3.22959	3.36597	3.44626	2.56071
TRINITY_DN10608_c0_g1_i1.p1	CAD8069322.1	unnamed protein product [Paramecium sonneborni]	K03593	mrp, NUBPL; ATP-binding protein involved in chromosome partitioning	278.35	196.36	337.44	170.55	220.74	192.67	224.43	107.83	238.44	135.18	198	126.27	277.52	268.72	314.16	257.18	306.75	305.52	174.83	407.94	196.19	393.32	226.89	337.51	548.12	607.19	500.69	495.85	502.17	406.82	389.17	336.66	385.91	329.06	295.35	486.97		3.01792	2.57046	3.15381	2.42223	2.72028	2.56316	2.77821	2.16672
TRINITY_DN10608_c0_g1_i2.p1	CAD8051602.1	unnamed protein product [Paramecium primaurelia]	K03593	mrp, NUBPL; ATP-binding protein involved in chromosome partitioning	20.65	74.64	23.56	103.45	66.26	67.33	43.57	52.17	48.56	42.82	0	36.73	87.48	11.28	22.84	79.82	88.25	43.48	124.17	94.06	126.81	66.68	91.11	32.49	54.88	109.81	68.31	80.15	84.83	55.18	91.83	103.34	110.09	85.94	119.65	53.03		0.604071	1.51096	0.632268	1.852	1.41143	1.43296	1.08406	1.41684
TRINITY_DN1060_c0_g1_i1.p1	CAD8184924.1	unnamed protein product [Paramecium octaurelia]	K22377	LTN1; E3 ubiquitin-protein ligase listerin [EC:2.3.2.27]	644.52	511.4	947.98	553.27	1315.84	1277.84	1312.39	577.18	970.82	748.32	595	691.27	1846	1366.65	1751.96	1737.23	2299.74	1699.38	1687.06	2736.98	1307.84	1593.99	1887.97	1792.75	1387.32	1398.29	1273.39	1497.06	1982.17	1796.75	1619.1	1383.69	1653.55	1656.57	1694.73	1670.42		3.25701	2.94298	3.64847	3.0635	4.19613	4.16269	4.23419	3.42492
TRINITY_DN1060_c0_g2_i1.p2	CAD8100669.1	unnamed protein product [Paramecium primaurelia]	K17508	PTC7, PPTC7; protein phosphatase PTC7 [EC:3.1.3.16]	5597.48	5788.6	6701.02	5314.73	7694.16	7463.16	8191.61	3986.82	5872.18	4345.68	4036	4783.73	10123	6507.35	8534.04	8443.77	7768.26	6638.62	7226.94	10222	6439.16	9321.01	7858.03	7701.25	8116.68	7461.71	6804.61	7995.94	8122.83	7285.25	7396.9	6380.31	6967.45	6871.43	7578.27	6654.58		6.76633	6.79325	6.8999	6.69502	7.21014	7.17443	7.34367	6.62337
TRINITY_DN10611_c0_g1_i1.p1					41	62	84	37	111	79	71	58	64	58	49	30	122	95	83	91	145	109	100	114	79	87	127	102	89	89	101	97	145	148	159	111	121	116	141	118		1.35614	1.73118	1.9782	1.26903	2.37573	2.0036	1.91456	1.926
TRINITY_DN1061_c0_g1_i1.p1					210	153	198	147	298	337	318	127	129	119	68	101	362.18	207	273.96	312	395	351	368	459	172	249.5	296	215	281	381.03	324	309	879.95	705.05	812	607.03	551	609	615	578.01		4.08066	3.64501	3.90207	3.61824	4.56194	4.74792	4.69544	3.73552
TRINITY_DN1061_c0_g2_i8.p1	CAD8126606.1	unnamed protein product [Paramecium sonneborni]			247.18	184.93	242.08	158.56	458.25	417.08	518.67	196.78	329.6	201.47	158.74	310.41	384.9	295.18	424.82	402.33	534.08	393.73	551.44	694.74	431.29	531.77	518.98	483.67	456.19	452.87	390.11	431.76	703.51	605.07	692.48	548.1	653.05	640.64	768.4	751.27		2.61589	2.25701	2.488	2.10434	3.38267	3.26754	3.58496	2.62761
TRINITY_DN1061_c1_g1_i11.p1	CAD8119489.1	unnamed protein product [Paramecium primaurelia]			12.63	27.54	19.54	22.4	49.42	38.21	23.56	46.94	21.59	21.62	72.07	46.43	56.46	66.35	62.39	44.26	40.59	47.55	23.56	96.27	52.58	9.37	53.17	37.03	62.11	9.29	48.66	33.04	68.22	117.7	139.4	56.5	146.92	210	214.34	147.51		0.555816	1.01436	0.748461	0.887525	1.51096	1.28688	0.933573	1.70044
TRINITY_DN1061_c1_g1_i15.p1	CAD8177437.1	unnamed protein product [Paramecium octaurelia]			24.32	19.77	23.87	15.4	37.04	28.96	27.41	14.32	40.07	17.9	9.88	44.34	77.4	44.73	44.68	26.76	38.44	17.66	41.4	27.99	35.17	48.99	38.06	19.99	16.63	25.7	29.99	25.5	119.91	133.47	146.93	93.64	115.78	140.06	179.13	134.37		1.03562	0.879706	0.963474	0.739848	1.37295	1.17632	1.15056	0.83996
TRINITY_DN1061_c1_g1_i6.p1	CAD8119489.1	unnamed protein product [Paramecium primaurelia]			68.33	100.69	66.58	55.2	60.49	104.83	137.03	37.74	47.2	60.48	15.05	28.52	156.13	33.1	97.93	139.98	94.43	0	140.04	62.82	59.24	102.6	72.77	115.98	73.26	137.01	111.35	60.45	204.86	195.83	268.67	206.87	230.3	185.95	244.53	266.12		1.88753	2.30451	1.77821	1.67807	1.75702	2.36737	2.71589	1.53605
TRINITY_DN1061_c2_g1_i1.p1					8	9	14	0	22	7	11	1	10	5	0	10	11	4	7	4	8	2	10	9	3	2	9	2	10	30	12	9	28	29	39	9	28	29	30	40		1.1635	1.26303	1.60881	0	2.15381	1.08406	1.47508	0.263034
TRINITY_DN1061_c2_g2_i1.p1	CAD8125415.1	unnamed protein product [Paramecium sonneborni]			119	95.44	102.5	89.12	98.65	116	92.05	25.09	47	34	17.96	27	62	40	78	69	91	83	86.59	172	62	34.57	31	21.9	114.94	166.28	122.75	121.82	275.39	158.58	182.09	162.67	205.83	216.27	209.67	323.02		3.35473	3.06178	3.06867	3	3.11603	3.33914	3.06695	1.80323
TRINITY_DN10620_c0_g1_i11.p1					75.01	45.84	55.41	88.29	28.82	21.45	59	53.65	48	58	49	19.75	42	36.6	43	27	16	33.26	16.91	18	22	31.93	12	12	0	0	0	0	0	0	0	0	0	0	0	0		1.91839	1.42223	1.53107	2.10098	1.04264	0.847997	1.70044	1.82375
TRINITY_DN10623_c0_g1_i4.p1					21	20	41	14	54	20	38	13	16	10	5	6	33	42	40	55	37	67	42	58	18	6	13	17	31	36	39	37	55	49	41	45	61	59	27	53		1.37295	1.32193	1.95606	1.04963	2.34767	1.33914	1.98914	1.17632
TRINITY_DN10624_c0_g1_i1.p1	CAD8083199.1	unnamed protein product [Paramecium primaurelia]			90	115	140	91	205	172	147	101	177	161	114	154	324	189	239	225	242	237	231	346	281	327	340	314	159	191	179	171	306	337	342	270	341	351	350	354		1.91839	2.16993	2.31325	1.93357	2.86592	2.65764	2.49825	2.31034
TRINITY_DN10625_c0_g1_i1.p1	CAD8085588.1	unnamed protein product [Paramecium primaurelia]			123.44	72.23	157.87	77.66	104.74	121.52	134.56	77.39	91.8	65	49.06	73.01	194.47	88.79	180	176.51	184.02	93	102.29	137.12	135.81	122.99	91.82	110.78	182.85	160.69	140.64	186.99	184.83	173.73	163.96	121.64	209.01	215.17	174.34	166.31		2.07382	1.51096	2.25399	1.59932	1.88753	2.05658	2.19535	1.83188
TRINITY_DN10625_c0_g1_i2.p1	XP_001453742.1	uncharacterized protein GSPATT00020026001 [Paramecium tetraurelia]			24.56	49.77	7.13	48.34	75.26	66.48	57.44	38.61	15.2	0	41.94	22.99	99.53	96.21	76	84.49	64.98	98	113.71	121.88	34.19	35.01	76.18	84.22	55.15	70.31	74.36	90.01	104.17	53.27	135.04	58.36	65.99	49.83	66.66	82.69		0.713696	1.18269	0.226509	1.17632	1.55582	1.4489	1.33914	1.18269
TRINITY_DN10626_c0_g1_i1.p1	CAD8183107.1	unnamed protein product [Paramecium pentaurelia]			189	185	273	199	379	367	384	183	624	401	477	463	534	402	502	508	457	483	462	651	521	843	734	568	322	403	304	269	1282	1028	984	1060	1010	1136	1106	1079		3.80116	3.76129	4.19692	3.8846	4.75221	4.72192	4.81404	4.08831
TRINITY_DN10627_c0_g1_i9.p1					129	133	117	89.74	59.83	73	63	73	92.38	178	203	103	19.47	34	46	37	23	0	53	39	93	107	105	68	0	0	0	0	0	0	0	0	0	0	0	0		1.89142	1.90689	1.70044	1.53107	1.16993	1.33914	1.23266	1.56071
TRINITY_DN1062_c0_g1_i10.p1	CAD8094847.1	unnamed protein product [Paramecium primaurelia]	K15259	PARP7_11_12; protein mono-ADP-ribosyltransferase 7/11/12 [EC:2.4.2.-]	56	42	64	61	145	92	93	43	66	72	70	89	125	92	97	81	111	78	62	144	87	139	75	42	115	140	116	98	375	312	354	256	308	316	290	315		1.04963	0.83996	1.08406	1.11103	1.90304	1.45943	1.49057	1.02857
TRINITY_DN10631_c0_g1_i1.p1					85	88	92	88	63	98	66	79	65	124	111	48	77	31	49	62	40	73	53	49	50	103	59	35	4	0	1	3	6	2	2	0	0	0	2	0		2.14078	2.16672	2.1375	2.18587	1.81558	2.30743	1.8953	2.33342
TRINITY_DN10632_c0_g1_i1.p1					22	17	13	8	37	42	44	12	24	21	27	26	63	22	47	50	68	49	43	78	39	56	83	64	16	23	21	32	44	42	48	24	37	42	40	55		1.1375	0.941106	0.731183	0.526069	1.59455	1.72683	1.79494	0.879706
TRINITY_DN10636_c0_g1_i1.p2					31	13	18	7	5	16	10	7	6	8	12	10	8	25	5	4	6	9	2	7	16	13	8	7	0	0	0	0	0	0	0	0	0	0	0	0		2.26903	1.37851	1.62293	0.910733	0.695994	1.59455	1.18903	1.07724
TRINITY_DN10639_c0_g1_i2.p1					128.03	99.79	101.9	120.75	38.03	43.82	59.67	52.51	10.86	34.25	24.33	13.45	34.56	26.61	22.76	22.2	16.64	16.62	27.42	11.53	15.98	10.01	38.89	5.67	0	0	0	0	0	0	0	1	0	0	0	0		2.5435	2.23879	2.18269	2.48027	1.28096	1.41143	1.72683	1.81558
TRINITY_DN1063_c0_g1_i2.p1	CAD8208629.1	unnamed protein product [Paramecium octaurelia]			327	334	492	267	548	583	535	316	492	373	394	425	739	584	765	627	842	651	619	973	723	902	859	814	699	642	621	683	1237	1217	1130	1123	1245	1151	1138	1116		1.22033	1.22651	1.5008	1.0635	1.68257	1.74846	1.69153	1.39506
TRINITY_DN10641_c0_g1_i1.p1	XP_028713201.2	resistin [Peromyscus leucopus]	K13438	RETN; resistin	8	5	22	35	16	1	28	5	39	40	41	21	0	0	1	0	0	0	0	0	2	3	1	0	13	18	23	8	7	12	25	16	8	8	25	24		0.773996	0.526069	1.49057	2.04614	1.27501	0.124328	1.83188	0.650765
TRINITY_DN10644_c0_g3_i1.p1					0	18.79	0	41	54.92	19.81	0	37.02	0	49.64	44.23	64.44	60.3	35.76	21.73	26.3	0	35.45	39.41	75.13	74.85	12.12	34.98	72.16	0	0	0	0	44.11	54.11	207.58	82.49	53.42	89.51	100.14	52.68		0	1.93357	0	2.86592	3.22188	2.02148	0	3.0268
TRINITY_DN10644_c0_g3_i2.p2					31	18.21	36	0	46.08	37.19	72	85.98	164	131.36	178.77	104.56	94.7	106.24	98.27	22.7	52	24.55	87.59	128.87	146.15	118.88	138.02	73.84	70	46	86	62	152.89	269.89	239.42	314.51	289.58	313.49	231.86	256.32		2.42761	1.83592	2.53605	0	2.9241	2.68032	3.53978	4.05832
TRINITY_DN10647_c0_g1_i3.p1	XP_001433037.1	uncharacterized protein GSPATT00035120001 [Paramecium tetraurelia]	K06626	CCNE; G1/S-specific cyclin-E1	272	277.74	345.74	325.41	0	116.54	228.96	208	79.25	107.75	236	100.9	511.96	304.16	401.07	219.22	252.36	114.62	147.26	162.97	0	144.74	186.68	224.65	469.62	482.96	434.28	444.55	331.57	226.59	154.77	376.47	284.69	130.71	242.43	434.56		1.78241	1.7866	1.93734	1.96717	0	1.02857	1.62761	1.74846
TRINITY_DN10647_c0_g1_i5.p2	XP_001433037.1	uncharacterized protein GSPATT00035120001 [Paramecium tetraurelia]			0	34.26	111.26	39.59	352	297.46	150.04	0	212.75	120.25	0	146.1	53.04	64.84	33.93	182.78	195.64	272.38	259.74	435.03	361	395.26	287.32	223.35	82.38	16.04	44.72	91.45	397.43	338.41	428.23	137.53	312.31	468.29	389.57	158.44		0	0.378512	0.933573	0.432959	2.03914	1.86394	1.23879	0
TRINITY_DN1064_c0_g1_i1.p1	CAD8068275.1	unnamed protein product [Paramecium primaurelia]			111	59	97	89	107	113	142	29	84	47	36	43	202	115	151	145	152	157	143	172	113	153	148	175	157	118	120	164	164	153	141	138	168	179	187	173		1.86394	1.25096	1.64155	1.64155	1.81558	1.87971	2.15381	0.910733
TRINITY_DN10651_c0_g1_i1.p1	NP_035420.2	60S ribosomal protein L6 [Mus musculus]	K02934	RP-L6e, RPL6; large subunit ribosomal protein L6e	52	68	55	71	69	29	40	86	81	119	165	77	0	1	0	0	0	2	0	1	2	4	1	0	44	69	71	67	28	22	66	103	70	81	90	41		2.18587	2.48543	2.1635	2.55827	2.51096	1.58496	1.92979	3.08576
TRINITY_DN10659_c0_g1_i1.p1					31	36	40	26	70	84	37	12	61	41	32	27.57	69	18.89	49	66	84	30.45	93	89	67	80	102	83	74	105.15	45.5	76	102	104.04	101	92	92.67	136	110	112.54		0.956057	1.05658	1.08406	0.83996	1.63691	1.82782	1.10434	0.545968
TRINITY_DN10659_c0_g2_i3.p1					31.86	25.8	13.18	15.04	15.6	38.27	19.34	2.93	24.9	9.94	4.85	6.27	22.75	48.17	52.15	52.05	23.87	58.1	20.66	87.18	18.95	47.71	42.66	29.77	52.73	39.61	33.73	40.58	26.33	6.96	21.02	20.85	18.58	16.26	25.8	37.03		1.36737	1.18269	0.678072	0.807355	0.823749	1.54102	0.992768	0.250962
TRINITY_DN10659_c0_g2_i4.p1					22.14	3.2	18.82	29.96	32.4	24.73	36.66	13.07	14.1	8.06	13.15	17.73	66.25	11.83	45.85	28.95	46.13	14.9	23.34	16.82	21.05	23.29	21.34	27.23	46.27	80.39	43.27	36.42	33.67	40.04	28.98	28.15	39.42	23.74	23.2	34.97		1.11103	0.226509	0.933573	1.36737	1.42761	1.20163	1.57531	0.903038
TRINITY_DN10662_c0_g1_i10.p1	CAD8137347.1	unnamed protein product [Paramecium octaurelia]			1012.11	756.25	1339.12	826.22	1546.86	1330.04	1405.32	838.64	1571.45	1127	1479.57	1305.35	1705.57	1327.06	1463.09	1222.65	1565.87	1765.18	1709.93	2258.58	1762.82	3065.6	2405.77	1869.36	1452.71	1554.51	1422.3	1131.62	3588.38	3327.88	3399.59	3289.89	3821.71	3267.5	3415.48	3414.26		4.19377	3.77926	4.45812	3.92029	4.7666	4.56438	4.67582	4.26303
TRINITY_DN10662_c0_g1_i16.p1	CAD8137347.1	unnamed protein product [Paramecium octaurelia]			49.15	47.86	114.47	73.15	174.09	93.42	64.01	86.33	224.73	156.72	329.21	465.92	181.28	94.22	117.47	85.59	121.12	52.8	97.07	180.89	283	136.35	169	168.04	56.29	108.9	48.75	73.85	239.89	346.37	498.44	452.49	311.14	364.01	535.55	363.18		0.863938	0.83996	1.46467	1.15704	1.96347	1.35614	1.07039	1.50589
TRINITY_DN10662_c0_g1_i4.p4	XP_001425811.1	uncharacterized protein GSPATT00004785001 [Paramecium tetraurelia]			59.74	352.9	176.41	248.63	398.05	381.54	549.67	216.03	489.82	631.28	315.21	686.73	882.15	467.72	889.44	944.75	890.01	440.02	757.01	1103.53	559.18	664.06	694.23	1015.59	294	287.59	370.95	555.53	1293.72	1166.74	980.97	649.63	785.15	1183.49	1313.98	1066.56		1.0072	2.7761	1.8953	2.37573	2.93357	2.88753	3.38681	2.49057
TRINITY_DN10664_c0_g3_i1.p1					130	54	174	409	154	133	167	4702	3196	517	488	216	275	278	328	365	250	364	285	224	1194	480	543	257	45	127	77	50	70	114	226	294	165	279	349	219		2.33056	1.40599	2.57531	3.78031	2.52356	2.35896	2.65764	7.54357
TRINITY_DN1066_c0_g1_i1.p1	CAD8213818.1	unnamed protein product [Paramecium octaurelia]			59	44	45	42	144	114	133	86	18	33	25	29	52.93	97	112	83	67	100	120	122	37	26.97	17	39	76.54	112	80	80	174	173	213	168	139	223	176	179		2.54597	2.19849	2.14731	2.16672	3.68257	3.38957	3.61941	3.32625
TRINITY_DN1066_c0_g2_i1.p1	CAD8119489.1	unnamed protein product [Paramecium primaurelia]			27	25	41	28	57	97	77	61	18	23	30	38	67.07	69	88	82	33	33	44	62	17	39.03	28	19	129.46	167	121	98	101	118	147	116	92	143	131	126		1.14405	1.07724	1.42761	1.17632	1.82375	2.42223	2.18269	2.1635
TRINITY_DN1066_c0_g3_i2.p1	CAD8119489.1	unnamed protein product [Paramecium primaurelia]			175.56	242.35	190.53	164.29	573.7	591.84	753.84	262.05	49.98	50	43.92	39.6	646.31	486.48	634.05	546.37	439.97	421.96	494.63	755.73	129.28	176.81	160.79	118.38	482.43	663.78	511.62	649.31	819.69	737.4	623.74	591.03	496.78	609.34	639.57	560.52		2.79909	3.18903	2.79701	2.72247	4.34837	4.40054	4.76765	3.62293
TRINITY_DN1066_c0_g3_i3.p1					2	5	1	5	24	12	12	6	5	0	3	1	9	0	5	6	14	4	20	22	8	19	6	5	16	9	22	14	31	33	38	19	20	23	32	24		0.321928	0.687061	0.163499	0.704872	1.99277	1.33342	1.34483	0.963474
TRINITY_DN1066_c0_g3_i4.p1	CAD8119489.1	unnamed protein product [Paramecium primaurelia]			68.31	30.65	18.75	71.56	134.3	114.16	136.16	124.91	1.11	0	0	0	89.62	118.52	98.95	123.63	108.03	110.04	133.37	126.27	15.72	18.19	39.21	4.62	111.48	204.22	101.38	135.61	97.31	123.6	154.17	54.6	54.22	87.66	85.43	92.06		1.7137	1.0072	0.659925	1.76553	2.4489	2.26903	2.5008	2.65764
TRINITY_DN1066_c0_g4_i1.p1	CAD8165662.1	unnamed protein product [Paramecium pentaurelia]	K14802	DRS2, ATP8A; phospholipid-transporting ATPase [EC:7.6.2.1]	82.13	89	150.72	94.15	75	108	128	37.04	107.92	71	56.08	61.4	136.07	77	145	151	121	142	91	175	144	174	120	156	141.09	143	120	145.07	199	146	166.09	150.37	185	147	207	175.42		1.12433	1.17632	1.58015	1.23879	1.04963	1.3505	1.53107	0.748461
TRINITY_DN1066_c0_g5_i1.p1	CAD8113900.1	unnamed protein product [Paramecium primaurelia]			40.87	38.66	55.33	0	30.96	56.8	80.06	62.71	0	11.78	60	17.81	42.49	54.14	23.08	50.72	31.41	48.81	21.64	39.57	45.34	85.94	35.29	8.5	45.58	42.52	44.53	44.3	87.46	104.84	89.24	66.53	28.74	83.74	72.71	98.37		1.32193	1.26303	1.52105	0	1.09085	1.62293	2.0036	1.97085
TRINITY_DN1066_c0_g5_i2.p1	CAD8119489.1	unnamed protein product [Paramecium primaurelia]			42.13	54.34	87.67	73	87.04	63.2	40.94	8.29	62	26.22	0	39.19	123.51	42.86	95.92	91.28	78.59	68.19	87.36	177.43	55.66	24.06	54.71	80.5	95.42	113.48	105.47	94.7	103.54	89.16	116.76	80.47	152.26	91.26	113.29	99.63		1.28096	1.4957	1.89918	1.79909	1.97453	1.65076	1.27501	0.443607
TRINITY_DN10670_c0_g2_i2.p1	CAD8057232.1	unnamed protein product [Paramecium sonneborni]			16	15.05	37	24	17	24.55	23	15	7.14	0	18	4	35	21.48	12.74	28	35	24.99	26	80	8.79	21.66	22	30	27	35.59	20.33	40.3	36	27	25.36	41	29	40.38	46	52.97		1.26303	1.20789	2.0072	1.64616	1.31615	1.67356	1.62761	1.42223
TRINITY_DN10675_c0_g1_i4.p1	CAD8086921.1	unnamed protein product [Paramecium sonneborni]			0	213.53	253.89	223.99	379.2	335.32	296.06	351.93	311.08	592.81	0	444.01	464.03	680.87	650.96	399.24	455.01	333.39	605.02	533.98	169.02	857.53	870.67	736.6	495.13	175.74	109.18	295.92	1145.48	1669.05	1801.98	1363.36	1604.68	1109.1	1765.05	1040.08		0	2.15056	2.26604	2.22342	2.83794	2.69377	2.57289	3.05485
TRINITY_DN10675_c0_g1_i6.p1	CAD8086921.1	unnamed protein product [Paramecium sonneborni]			456	332.47	266.11	156.72	594.12	776.68	728.63	311.97	795.37	508.22	1103.77	699.02	974.79	399.55	677.02	839.24	857.24	804.71	818.55	1247.41	1202.54	698.09	601.46	617.4	363.87	790.04	836.82	547.58	1422.66	957.27	1444.36	1329.05	492.32	1428.9	1036.68	1197.39		3.09085	2.67807	2.32769	1.84398	3.42223	3.78346	3.73227	2.91456
TRINITY_DN10676_c0_g1_i3.p2	CAD8061909.1	unnamed protein product [Paramecium primaurelia]			117.32	73.29	105.73	85.13	130.08	28.9	87.61	35.18	112.86	69.46	21.48	57.12	51.43	68.4	38.45	219.34	107.67	85.98	142.03	242.54	78.54	104.16	172.75	114.41	177.6	131.13	105.48	248.41	327.42	207.41	32.45	212.47	148.49	153.1	172.72	209.99		1.29866	0.925999	1.14405	1.04264	1.38405	0.443607	1.08406	0.641546
TRINITY_DN10676_c0_g1_i4.p1	CAD8081845.1	unnamed protein product [Paramecium sonneborni]			98.68	144.71	209.27	83.87	280.92	329.1	285.39	181.82	239.14	171.54	211.52	223.88	389.57	291.6	317.55	140.66	401.33	341.02	319.97	522.46	279.46	445.84	324.25	371.59	253.4	402.87	329.52	153.59	445.58	435.59	609.55	330.53	554.51	531.9	538.28	490.01		1.15704	1.46989	1.76129	1.03562	2.16027	2.34483	2.21101	1.95233
TRINITY_DN10678_c1_g1_i1.p1					93	69	29	63	2	0	6	3	0	0	2	1	1	5	4	6	0	0	0	0	0	0	0	0	93	160	139	71	0	0	0	0	0	0	0	1		3.03738	2.65764	1.62761	2.57289	0.214125	0	0.565597	0.378512
TRINITY_DN10679_c6_g1_i1.p1					132	75	99	97	0	0	0	0	0	0	0	0	11	13	31	22	0	0	0	0	0	0	0	0	369	674	770	347	0	0	0	0	0	0	0	0		1.69153	1.16993	1.33914	1.40054	0	0	0	0
TRINITY_DN1067_c0_g1_i4.p1	CAD8179990.1	unnamed protein product [Paramecium octaurelia]			53.17	44.5	129.88	96.07	159.86	183.41	180.31	40.13	96.87	123.03	70.43	102.1	225.24	152.14	216.13	163.15	266.5	217.51	151.05	243.63	184	118.59	263.76	210.09	151	114.13	191.14	128.73	548.37	434.54	431.13	425.59	407.5	452.96	476.08	458.07		1.37295	1.21412	2.19535	1.95977	2.52607	2.70044	2.70929	1.33914
TRINITY_DN1067_c0_g1_i9.p1	CAD8179990.1	unnamed protein product [Paramecium octaurelia]			49.21	45.04	69.12	44.1	102.02	98.59	95.69	56.91	99.28	105.97	101.78	126.54	169.29	87.02	121.72	126.27	124.49	134.49	122.23	208.21	159.37	178.03	169.43	147.91	133	88.48	95.86	103.01	261.31	271.35	270.41	231.8	332.57	301.04	333.6	308.48		1.29278	1.20789	1.52105	1.20789	1.99639	1.96717	1.95977	1.64616
TRINITY_DN10681_c0_g1_i1.p1					16.25	19.98	27.13	21.93	30.91	45.23	22.13	28.45	29.86	36.19	101.07	81.02	30.21	35.99	77.34	22.85	45.16	33.97	24.46	77.83	61.54	64.2	52.04	61.05	17.9	9.66	28.5	6.53	36.98	89.5	83.63	63.5	101.22	98.35	88.7	61.82		1.01436	1.1635	1.36177	1.25701	1.5509	1.9486	1.28096	1.7137
TRINITY_DN10681_c0_g1_i4.p1					13.75	16.02	10.15	0	31.05	12.23	19.12	19.59	21.85	15.81	9.93	0	55.2	32.37	24.35	37.42	8.04	22.62	40.06	14.77	39.59	14.85	23.08	0.15	12.25	22.31	6.5	25.96	35.83	9.21	43.94	72.75	0	52.27	67.3	47.02		0.887525	0.9855	0.659925	0	1.54102	0.815575	1.14405	1.34483
TRINITY_DN10684_c0_g1_i54.p3					52.41	48.6	64.72	26.91	24.27	50.64	54.54	31.19	41.63	49.84	101.85	16.56	18.08	39.08	17.98	15.03	27.73	23.7	36.45	53.81	37.71	31.58	31.46	17.08	0	0	2.21	0	0	0	0	0	0	0	0	0		1.54102	1.45943	1.66448	0.992768	0.910733	1.51096	1.60407	1.29278
TRINITY_DN10684_c0_g1_i56.p3					1516.28	1612.32	1479.95	1460.82	1393.05	1400.95	1165.43	1508.88	1437.08	2102.2	2477.82	1440.45	958.66	673.28	850.44	690.99	561.34	728.78	691.6	788.16	799.48	1058.75	1105.25	676.39	0	4	2.79	0	1	5	20	13	0	0	5	2		6.03694	6.10748	5.88728	5.99254	5.91073	5.92979	5.70155	6.37452
TRINITY_DN10684_c0_g2_i1.p1					139	88	129	125	120	131	137	185	204	301	366	204	128	83	92	90	94	124	139	108	142	261	235	122	0	0	0	0	1	0	0	0	0	0	0	0		2.53107	1.99639	2.34483	2.41143	2.3505	2.46205	2.5435	3.18428
TRINITY_DN10689_c0_g1_i3.p1	CAD8138019.1	unnamed protein product [Paramecium octaurelia]			80.33	69.99	87.16	66.31	70.2	65	56.1	55.22	40.23	29	55	37.66	158.4	99.4	119.45	104.41	94.06	102	71.69	111.32	44.67	69	31.97	42.28	86.65	96.28	139.07	120.61	90.4	90.54	67.33	77.53	103.4	136.66	144.21	112.85		2.06695	1.90689	2.06695	1.8679	1.91839	1.84398	1.71809	1.9222
TRINITY_DN1068_c0_g1_i1.p1	CAD8086284.1	unnamed protein product [Paramecium primaurelia]			110.13	0	70.47	71.71	0	115.87	35.39	42.58	124.21	0	122	125.58	19.93	0	89.7	31.33	29.73	19.28	26.46	130.78	178.16	81.41	238.1	156.05	103.59	30.87	19.51	87.8	222.19	173.76	67.31	183.54	261.09	224.03	195	192.25		1.85599	0	1.34483	1.43829	0	1.90689	0.895303	1.19535
TRINITY_DN1068_c0_g1_i11.p1					22.81	16.27	33.97	12.73	50.32	18.06	38.21	19.28	47.01	36.26	43.74	39	31.48	29.65	50.17	38.53	66.75	57.29	62.35	40.62	49.82	26.37	67.92	61.77	34.75	30.86	84.36	73.82	102.02	73.26	97.53	73.7	68.45	89.4	87.57	97.36		1.23266	0.970854	1.52105	0.815575	1.99277	1.05658	1.73552	1.29866
TRINITY_DN1068_c0_g1_i12.p1	CAD8086284.1	unnamed protein product [Paramecium primaurelia]			11.03	138.08	213.97	71.3	158.23	55.57	126.58	34.57	36.79	117	0	42.94	214.54	107.12	105.7	167.92	141.5	155.86	126.57	71.97	35.31	124.63	27.74	73.08	196.96	231.78	282.65	210.23	198.44	203.43	336.97	215.15	26.97	181.75	177.53	165.56		0.333424	2.07039	2.49057	1.42223	2.22959	1.20789	2.01792	1.02148
TRINITY_DN1068_c0_g1_i18.p1	CAD8175320.1	unnamed protein product [Paramecium octaurelia]			28.75	29.84	25.8	31.56	82.16	73.6	71.98	13.62	22.48	30.25	18.57	35.56	54.06	30.2	51.78	28.64	46.99	86.58	62.69	136.83	40.79	83.06	56.1	41.22	102.08	69.8	63.65	97.51	130.76	122.41	144.88	67.94	127.76	133.26	131.62	125.55		1.46989	1.4957	1.30451	1.5656	2.59694	2.47768	2.47768	1.04963
TRINITY_DN1068_c0_g1_i21.p1	CAD8086284.1	unnamed protein product [Paramecium primaurelia]			84.28	128.49	253.78	89.25	55.3	84.26	44.41	57.54	42.51	24.49	43.7	54.92	123.98	55.22	140.39	137.29	92.15	69.03	47.06	147.8	76.2	63.06	74.08	65.58	286.85	211.69	248.1	237.64	200.07	169.35	172.65	165.57	124.32	161.14	132.42	130.25		1.5656	1.98185	2.68257	1.62293	1.18903	1.5656	1.04264	1.43296
TRINITY_DN10690_c0_g2_i2.p1	CAD8145007.1	unnamed protein product [Paramecium pentaurelia]			15	7.87	18.61	28.09	40	33.49	17.38	13.76	37	19	20	0	57	0	31.51	45	55	103	45.67	52.13	59	41	81.41	43	32	38.88	13.99	11.42	108.1	92.42	45.37	71.99	74.83	41.54	93.53	58.52		0.669027	0.378512	0.739848	1.07724	1.35614	1.21412	0.765535	0.757023
TRINITY_DN10690_c1_g1_i1.p1	CAD8145895.1	unnamed protein product [Paramecium octaurelia]			42	53	36	30	96	89	69	37	78	59	54	51	85	70	90	93	112	83	109	142	90	117	105	117	45	77	51	32	141	160	133	113	134	151	147	136		1.35614	1.56071	1.1635	1.08406	2.18903	2.11103	1.86394	1.45943
TRINITY_DN10694_c0_g1_i1.p1	CAD8107792.1	unnamed protein product [Paramecium sonneborni]			117	141	207	154	149	141	155	89	176	119	141	144	208	157	197	161	197	182	182	244	154	259	192	215	222	209	215	183	368	332	378	371	307	337	293	246		2.8953	3.1177	3.52732	3.25399	3.19849	3.13914	3.28983	2.85798
TRINITY_DN10698_c0_g1_i1.p1	CAD8075736.1	unnamed protein product [Paramecium primaurelia]			56	87	94	55	54	85	45.67	58	34	34	62	54	123	132	88.57	79.94	105	91	84	88	52.23	71	94	58	124	119	129	101	121	110	141	146.67	73.74	73.54	108	79.05		1.1375	1.50589	1.51096	1.12433	1.10434	1.4957	1	1.36737
TRINITY_DN1069_c0_g1_i1.p1	CAD8124323.1	unnamed protein product [Paramecium sonneborni]	K19656	IFT122; intraflagellar transport protein 122	891	804	1097	800	1362	1240	1284	519	959	710	470	665	1969	1208	1704	1624	1906	1365	1564	2547	1234	1579	1645	1629	1669	1701	1504	1774	3260	2499	2527	2234	2564	2395	2779	2888		3.35755	3.2032	3.51349	3.21878	3.90689	3.78764	3.86888	2.96901
TRINITY_DN106_c0_g1_i3.p1					41	15.92	22.31	8.74	75.85	45.57	73.95	42.44	18.72	20.07	5.18	9.98	76.25	58.43	61.5	79.64	118.52	122.27	57.18	161.29	2.39	33.7	41.34	17	33.51	39.04	44.86	34.99	161.78	123.95	91.08	107.25	145.74	112.51	108.83	97.84		0.956057	0.443607	0.555816	0.263034	1.4489	1.03562	1.45418	1.1635
TRINITY_DN106_c0_g1_i6.p1					233.86	282.99	269.48	197.23	382.72	407.1	517.66	228.56	284.81	137.85	185.96	66.71	352.04	379.15	439.34	325.71	466.01	358.67	449.95	702.58	364.03	307.41	107.13	379.85	198.88	475.7	293.3	320.28	943.94	701.49	1088.53	693.65	908.04	1050.08	1027.93	990.77		1.81147	1.99639	1.86394	1.64155	2.34199	2.41684	2.73769	2.03914
TRINITY_DN106_c0_g1_i7.p1					187.14	173.09	239.21	176.03	451.43	552.33	365.39	126.01	70.47	168.08	67.86	180.31	515.71	223.41	412.16	543.65	457.47	431.05	437.87	644.13	96.58	305.89	384.53	122.14	513.61	310.26	397.83	390.73	934.28	787.56	815.39	682.1	849.22	727.41	1032.23	814.39		1.57046	1.48543	1.72683	1.51602	2.51349	2.76553	2.30159	1.42761
TRINITY_DN106_c0_g2_i1.p1					12	14	15	11	34	27	19	12	37	23	30	36	41	17	25	42	31	18	31	64	40	79	55	42	21	27	12	13	88	102	103	79	128	81	83	112		1.01436	1.12433	1.12433	0.956057	1.95977	1.73118	1.41143	1.20163
TRINITY_DN10700_c0_g1_i1.p1					60	29	34	33	60	46	52	44	64	17	76	38	106	57	55	53	121	108	115	178	135	294	187	100	91	47	80	60	121	114	132	113	102	126	112	113		2.23266	1.46989	1.55582	1.60881	2.22959	1.9486	2.10434	2.15704
TRINITY_DN10700_c0_g2_i1.p1	CAD8148449.1	unnamed protein product [Paramecium pentaurelia]			84.82	142.52	97.78	89.89	110.27	174.4	83.01	27.93	76.76	195.2	80.09	44.86	230.05	212.48	188.25	209.44	217.52	139.37	162.68	173.06	170.57	220.54	285.75	149.39	75.13	78.21	183.51	92.06	204.63	197.97	183.26	242.05	220.45	144.63	75.85	82.22		1.32193	1.79909	1.36737	1.37295	1.5509	2.02503	1.32193	0.704872
TRINITY_DN10700_c0_g2_i2.p1	CAD8148449.1	unnamed protein product [Paramecium pentaurelia]			5099.18	4773.43	5976.58	4283.22	5255.21	5366.76	5704.17	2404.37	4378.97	3366.03	2854.47	3812.25	7000.84	4770.27	6310.83	6460.52	5874.19	5133.03	5529.81	7110.25	4544.81	6030.46	6036.16	5906.71	6570.65	6307.21	5322.73	6507.78	7379.77	6248.36	6652.81	5913.9	7527.7	7277.79	8273.67	7610.99		6.52732	6.41177	6.62994	6.28114	6.55842	6.59619	6.71905	5.79805
TRINITY_DN10700_c0_g2_i3.p1	CAD8090933.1	unnamed protein product [Paramecium primaurelia]			0	82.05	29.63	14.88	71.52	126.84	131.82	107.7	73.26	19.77	18.43	46.88	125.11	40.25	61.92	158.04	29.29	46.6	64.51	52.69	91.62	0	103.1	87.9	73.22	217.58	53.76	87.16	123.6	119.67	260.93	191.05	147.85	153.58	153.47	112.79		0	1.28096	0.565597	0.333424	1.16993	1.69599	1.75702	1.774
TRINITY_DN10701_c0_g1_i1.p1	CAD8118028.1	unnamed protein product [Paramecium sonneborni]			32	69	53	29	73	79	49	37	37	27	53	38	68	39	68	61	66	61	49	92	57	61	66	40	61	47	49	71	83	75	75	67	70	76	68	68		2.11103	3.02326	2.61824	2.02148	3.10769	3.22651	2.65076	2.56803
TRINITY_DN10702_c0_g2_i1.p1					8.5	2.62	10.08	4.55	24.68	0	20.14	3.84	12.98	12.09	12.72	27.82	16.02	3.81	0	3.44	10.69	5.21	18	0	12.4	25.52	5.32	0	18.92	29.09	11.06	11.02	0	23.9	34.04	0	32.9	20.51	33.38	13.24		0.831877	0.31034	0.903038	0.516015	1.71809	0	1.5509	0.536053
TRINITY_DN10702_c0_g2_i2.p1	CAD8127062.1	unnamed protein product [Paramecium sonneborni]			17.15	10.72	20.81	3.88	23.46	15.74	31.99	9.24	6.21	6.3	0	34.14	33.49	25.67	24.41	48.71	42.15	20.83	37.1	21.17	28.28	37.23	21.16	28.15	53.09	26.37	30.68	45.45	34.22	58.47	70.67	39.6	28.2	64.13	72.75	75.21		0.575312	0.378512	0.632268	0.15056	0.731183	0.536053	0.948601	0.422233
TRINITY_DN10702_c0_g2_i6.p1	CAD8127062.1	unnamed protein product [Paramecium sonneborni]			47.02	69.11	50.11	9.79	59.86	43.35	51.29	49.92	59.03	38.62	19.83	21.04	101.55	47.59	91.01	56.58	83.22	78.31	55.29	106.41	38.34	107.73	58.24	93.73	72.86	93.72	109.71	57.01	127.44	68.88	112.68	94.65	87.23	94.57	159.52	124.4		1.23879	1.57046	1.22033	0.356144	1.44361	1.16993	1.33342	1.5008
TRINITY_DN10704_c0_g1_i3.p1					140	112	138.36	93	100.73	161	149	159	105.88	146.33	158	107	115.82	57	67	60.94	44	59	70	101	55	86	149	73	0	0	1	1	0	1	0	0	0	0	0	1		2.46205	2.18903	2.3505	2.0036	2.07724	2.62994	2.5656	2.90881
TRINITY_DN10705_c0_g1_i1.p1					78.96	74.14	97.47	84.15	192.31	172.01	173.34	133.95	103.69	155.84	131.53	251.41	193.69	122.33	156.9	140.12	146.77	127.22	169.71	206.38	147.77	215.32	196.2	153.16	144.13	180.05	134.38	125.78	315.23	361.55	572.15	409.44	348.12	392.16	438.54	359.56		2.74416	2.65764	2.91265	2.83794	3.89724	3.76235	3.80012	3.74093
TRINITY_DN10705_c0_g1_i3.p1					7.04	11.86	7.53	15.85	47.69	12.97	23.11	5.09	57.32	0	21.49	7.95	26.68	29.15	31.02	0	40.55	29.81	27.94	10.8	36.04	26.82	17.8	37.43	2.87	28.4	25.44	30.19	37.49	111.28	78.42	92.98	60.13	56.65	43.37	39.92		0.613532	0.918386	0.613532	1.14405	2.19849	0.992768	1.48543	0.575312
TRINITY_DN10705_c0_g2_i3.p1					0	0	26	9	9	14	24	5	0	0	0	31	17	7	18	4.27	18	11	26	24	34	14.79	12.91	23.59	17	17	14	16	31	29.44	60	17.11	40	40	63	28		0	0	1.15704	0.545968	0.545968	0.782409	1.17632	0.411426
TRINITY_DN10705_c0_g3_i3.p1					33	30.8	16.67	18.89	15	58.7	35	9.27	0	17.6	25.33	25.5	37.52	34.76	52.57	36.33	50.32	54	27.71	78.19	40.6	67.67	43.93	33.75	33.6	23.5	13.56	49.62	30.94	36.86	56.8	44.69	43.59	20	63.93	52		1.75275	1.67807	1.07724	1.24489	1.05658	2.3978	1.848	0.887525
TRINITY_DN10705_c0_g3_i5.p1					0	11.2	8.33	15.11	51	37.3	20	41.73	37	37.4	12.67	25.5	41.47	49.24	38.43	31.67	51.68	45	52.29	70.81	32.4	77.33	53.07	38.25	18.4	23.5	17.44	9.38	59.06	49.14	85.2	38.31	73.41	40	39.07	39		0	0.847997	0.641546	1.07039	2.22342	1.89142	1.31034	2.27501
TRINITY_DN10706_c0_g2_i7.p1					314.87	322	286.52	359	155.92	234.37	252.97	285	102	183	227	96.19	219.69	152	182	117	73	120	86	93	71.77	128	101	68	0	4	3	4	0	0	5	0	0	1	0	1		3.03562	3.04614	2.81147	3.20633	2.18269	2.66676	2.79077	3.21568
TRINITY_DN10707_c0_g3_i1.p1	XP_001436659.1	uncharacterized protein GSPATT00037701001 [Paramecium tetraurelia]			735.08	716	841.91	684	1040.78	1005.32	1038.39	429	508.06	402.53	262.56	354.79	1302.91	941.04	1281.56	1309.85	1315.22	1191.91	1164.75	1600.25	771.11	1029.32	1115.7	824.87	1020.4	1139.99	948.76	1095.07	1212.43	887.4	829.19	898.37	1104.3	1053.08	1083.55	1003.43		3.75809	3.70266	3.82375	3.66448	4.21645	4.17632	4.2555	3.36317
TRINITY_DN10707_c0_g3_i2.p1	XP_001436659.1	uncharacterized protein GSPATT00037701001 [Paramecium tetraurelia]			65.92	0	9.09	0	42.22	27.68	63.61	0	20.94	21.47	6.44	14.21	128.09	101.96	145.44	44.15	106.78	84.09	25.25	70.75	51.89	33.68	16.3	50.13	45.6	27.01	14.24	68.93	31.57	76.6	176.81	54.63	35.7	39.92	139.45	142.57		1.07724	0	0.189034	0	0.773996	0.555816	1.07039	0
TRINITY_DN10708_c0_g1_i1.p1	CAD8183172.1	unnamed protein product [Paramecium octaurelia]			215	214	241	205	155	124	164	85	78	80	78	74	225	156	227	170	139	115	144	263	165	192	166	129	452	406	421	426	313	268	282	209	172	246	245	245		3.66221	3.6427	3.70929	3.60999	3.23113	2.95791	3.34341	2.78241
TRINITY_DN10708_c1_g2_i1.p1	XP_001429144.1	uncharacterized protein GSPATT00031978001 [Paramecium tetraurelia]			72	70	59	71	64	82	67	19	58	27	60	63	88	40	59	52	72	49	56	53	27	63	44	47	102	94	91	76	118	114	130	115	104	105	135	117		3.49953	3.46467	3.16672	3.51349	3.36177	3.7126	3.46467	2.17313
TRINITY_DN10709_c0_g1_i4.p1	CAD8187756.1	unnamed protein product [Paramecium octaurelia]			32.93	71.08	29.06	45.99	359.65	99	47.41	323.88	253.41	320.81	562.63	394.59	203.71	36.88	138.3	76.52	56.07	32.01	310.77	187.96	529.05	621.38	345.51	214.84	111.64	168.13	141.8	29.95	253.07	643.09	544.48	492.67	440.55	719.19	706.15	470.63		0.613532	1.08406	0.516015	0.799087	2.74846	1.36737	0.831877	2.926
TRINITY_DN10709_c0_g1_i7.p1	XP_001458860.1	uncharacterized protein GSPATT00024191001 [Paramecium tetraurelia]	K01468	hutI, AMDHD1; imidazolonepropionase [EC:3.5.2.7]	21.77	38.74	20.42	0	11.65	64.34	29.2	45.83	26.35	69.36	81.34	72.33	11.14	7.83	20.11	58.96	60.57	106.04	20.28	96.12	58.66	7.99	220.12	38.18	0	95.19	87.45	105.28	114.7	219.04	164.88	141.36	163.29	206.53	200.03	207.78		0.432959	0.687061	0.378512	0	0.250962	1.02148	0.565597	0.948601
TRINITY_DN10709_c0_g1_i8.p1	CAD8187756.1	unnamed protein product [Paramecium octaurelia]			559.3	592.17	771.52	549.01	1085.7	1018.66	1181.39	523.29	1327.25	986.83	1179.03	1304.08	1157.15	1053.28	1173.59	913.52	1368.37	1021.95	1178.95	1643.92	1494.28	1390.63	1728.37	1706.98	1210.36	1081.68	1002.74	1050.78	3443.23	3193.88	3907.65	3414.97	3228.16	3238.28	3703.81	3269.58		3.32769	3.38128	3.63459	3.30451	4.20085	4.12102	4.35826	3.55213
TRINITY_DN1070_c0_g1_i2.p1	CAD8149525.1	unnamed protein product [Paramecium octaurelia]			542	567	699	569	886	922	903	508	1742	1419	1539	1546	1899	1308	1500	1422	1158	970	1131	1695	1015	1599	1378	1137	738	783	662	838	2256	1960	2066	1900	1632	1847	2009	1809		5.46336	5.51696	5.72028	5.54967	6.16229	6.23554	6.23419	5.72028
TRINITY_DN10711_c0_g1_i2.p1	CAD8074163.1	unnamed protein product [Paramecium primaurelia]			59.41	48.47	38.32	70.43	175.31	104.5	132.72	75.47	46.01	71.67	69.74	48.5	132.09	129	129.04	171.09	227.64	249.66	309.36	186.14	164.1	135.2	174.37	108.1	155.97	176.77	137.71	179.09	238.3	181.89	219.21	169.12	238.84	200.21	279.06	227.65		0.713696	0.604071	0.464668	0.815575	1.52607	1.09085	1.30451	1.02857
TRINITY_DN10711_c0_g1_i3.p1	CAD8074163.1	unnamed protein product [Paramecium primaurelia]	K17686	copA, ctpA, ATP7; P-type Cu+ transporter [EC:7.2.2.8]	411.59	361.53	430.68	327.57	485.69	559.5	515.28	267.53	547.99	468.33	373.26	500.5	716.91	458	660.96	542.91	658.36	563.34	546.64	924.86	620.9	658.8	775.63	779.9	629.03	627.23	631.29	653.91	806.7	807.11	840.79	723.88	885.16	752.79	832.94	746.35		2.4489	2.27798	2.3978	2.18587	2.63459	2.81352	2.74416	2.22651
TRINITY_DN10712_c0_g1_i1.p1					15	16	28	13	37	31	50	8	16	12	5	13	35	38	28	33	50	30	29	66	32	21	32	23	22	18	22	30	56	42	49	43	36	39	50	64		0.650765	0.678072	0.978196	0.575312	1.25701	1.1177	1.55582	0.464668
TRINITY_DN10714_c0_g2_i1.p3					76	42	53	78	29	26	31	32	54	78	128	53	34	35	31	24	12	12	12	41	13	42	45	19	0	0	0	0	2	0	0	0	0	0	0	0		2.33342	1.68257	1.852	2.37295	1.34483	1.25701	1.43296	1.66448
TRINITY_DN10717_c0_g1_i1.p1					136	98	84	112	385	369	402	218	289	267	205	397	247	178	217	195	327	345	392	389	277	354	340	350	189	182	123	116	487	489	574	421	475	488	498	447		3.59455	3.15866	2.88166	3.35755	5.02015	4.97728	5.12474	4.56925
TRINITY_DN10717_c1_g1_i1.p1					3	1	0	1	10	1	0	0	2	2	2	3	10	3	4	5	5	18	13	2	8	17	7	5	0	4	1	2	22	29	24	19	20	16	38	17		0.584963	0.226509	0	0.226509	1.43829	0.226509	0	0
TRINITY_DN10718_c1_g4_i1.p3					231	208	173	203	115	139	126	115	66	108	86	61	108	104	84	64	56	57	57	60	53	57	66	39	0	0	0	0	0	0	1	2	0	0	0	0		3.59455	3.44095	3.11437	3.43296	2.70044	2.94486	2.85	3.0054
TRINITY_DN10719_c0_g1_i1.p1					135	115	140	133	163	156	163	61	102	60	43	62	156	107	156	201	178	143	162	304	61	106	83	72	189	214	202	256	389	314	284	260	272	297	333	330		3.06178	2.848	3.00899	3.05311	3.30159	3.25701	3.34199	2.38957
TRINITY_DN1071_c0_g1_i2.p1	XP_001446440.1	uncharacterized protein GSPATT00014010001 [Paramecium tetraurelia]	K03021	RPC2, POLR3B; DNA-directed RNA polymerase III subunit RPC2 [EC:2.7.7.6	99.79	61.51	67.51	70.23	96.32	83.71	90.16	51.34	79.47	52.06	48.04	45.11	113.72	113.8	124.41	120.05	123.65	97.4	100.57	184.98	73.08	121.49	73.56	113.33	132.11	114.12	80.28	125.4	108.58	123.71	86.94	91.67	124.74	85.03	90.06	97.06		1.32769	0.941106	0.956057	1.04963	1.29278	1.18269	1.26303	0.992768
TRINITY_DN1071_c0_g1_i3.p1	XP_001446440.1	uncharacterized protein GSPATT00014010001 [Paramecium tetraurelia]	K03021	RPC2, POLR3B; DNA-directed RNA polymerase III subunit RPC2 [EC:2.7.7.6	95.21	92.49	132.49	99.77	146.68	107.29	141.84	78.66	71.53	81.94	65.96	74.89	247.28	129.2	186.59	197.95	169.35	113.6	156.43	246.02	105.92	112.51	154.44	110.67	183.89	186.88	231.72	217.6	137.42	134.29	111.06	94.33	97.26	132.97	103.94	154.94		1.29278	1.25701	1.51096	1.33914	1.68706	1.39506	1.68257	1.33914
TRINITY_DN10722_c4_g1_i2.p1					85	96	73	102	0	0	0	0	0	0	0	3	19	7	4	7	0	0	0	0	0	0	0	0	378	456	464	254	1	0	0	0	0	0	0	0		2.65764	2.79494	2.38681	2.89336	0	0	0	0
TRINITY_DN10725_c0_g1_i1.p1	NP_001278844.1	complement factor D isoform 2 preproprotein [Mus musculus]	K01334	CFD; complement factor D [EC:3.4.21.46]	50	45	34	74	67	24	25	55	71	106	109	39	4	1	0	0	0	1	0	4	1	5	0	4	28	28	33	45	12	17	61	55	45	47	44	23		2.22342	2.09761	1.73118	2.70044	2.56803	1.47508	1.53605	2.62527
TRINITY_DN10728_c0_g1_i3.p1					47.2	51	50	28	55	23.69	37.27	44.78	0	11	0	19	83	74.13	25.43	55	47.99	46	47.46	80	23	0	24	0	70.82	67	101.05	73	39.57	82.34	94.31	86	42.46	30	30.64	17.14		1.70929	1.77821	1.68706	1.23879	1.86394	1.10434	1.51096	1.90689
TRINITY_DN1072_c0_g1_i1.p1	CAD8143269.1	unnamed protein product [Paramecium pentaurelia]			273	319	458	239	578	456	531	329	443	387	318	474	589	615	703	592	785	593	591	911	641	781	712	761	467	495	491	528	916	864	799	689	942	866	905	854		1.97453	2.12763	2.45681	1.83188	2.83592	2.5509	2.76765	2.45154
TRINITY_DN10730_c0_g1_i4.p1					8	1	16	5	17	11	8	18	10	13	17	9	20	7	13	24	13	4	13	15	9	8	8	16	18	18	13	6	25	36	31	40	36	30	31	22		0.678072	0.111031	1.08406	0.464668	1.19535	0.879706	0.695994	1.45418
TRINITY_DN10731_c0_g1_i24.p1					507.82	590.01	578.03	558.37	838.04	828.58	664.66	963.19	671.33	1229.41	1334.08	713.75	602.78	462.37	521.71	467.86	317.89	283.26	398.73	452.27	259.6	493.03	551.98	289.74	5	4	3	1	10	0	3	2	0	0	1	2		3.77821	3.9607	3.83693	3.90881	4.44824	4.44162	4.17313	4.98459
TRINITY_DN10731_c0_g2_i2.p1					148	106.22	121	130	129	145	127	207	88	107	122	76	56	39	27	32	14	14	25	32	24	56	41	19	0	0	2	0	0	0	0	3	0	0	0	0		4.47638	4.02503	4.12184	4.33128	4.30524	4.49057	4.32841	5.29902
TRINITY_DN10732_c0_g1_i11.p1	CAD8156655.1	unnamed protein product [Paramecium octaurelia]			25.93	0	8.21	14.9	63.26	45.53	133.79	12.49	118.71	22.69	81.71	57.88	73.24	91.89	53.06	110.86	94.85	140.54	72.76	81.82	131.44	54.77	97.12	128.38	20.65	15.02	65.44	28.06	163.12	161.21	133.88	63.04	247.88	56.45	85.92	87.03		0.505891	0	0.163499	0.31034	1.01436	0.799087	1.68706	0.333424
TRINITY_DN10732_c0_g1_i12.p1	CAD8061413.1	unnamed protein product [Paramecium primaurelia]			499.79	716.31	784.28	448.46	1000.36	877.11	997.46	655.03	1173.24	720.6	0.05	901.88	738.04	835.21	1011.56	969.39	1228.81	996.56	1121.03	963.64	1108.76	748.45	1077.71	1012.22	651.81	650.9	508.57	850.4	1835.28	1640.91	1661.28	1452.35	1262.05	1515.06	1825.15	1802.54		3.2555	3.70819	3.73335	3.11936	4.16752	3.99639	4.20555	3.92884
TRINITY_DN10732_c0_g1_i38.p1	CAD8061413.1	unnamed protein product [Paramecium primaurelia]			0	76.45	0	290.57	36.96	99.35	0	32.36	194	242.38	307.54	202.78	86.54	128.76	110.16	155.64	245.33	270.46	360.76	128.36	148.3	368.73	0	398.56	98.06	261.07	269.11	135.44	76.63	83.46	393.14	66.47	286.03	354.76	71.89	168.05		0	1.19535	0	2.58015	0.704872	1.43296	0	0.765535
TRINITY_DN10732_c0_g1_i69.p1	CAD8061413.1	unnamed protein product [Paramecium primaurelia]			227.59	0	67.29	124.79	259.15	358.43	327.8	0	34.76	561.38	1326.99	214.48	749.31	204.32	453.87	506.25	1.82	0	47.25	934.34	1	551.99	467.38	0	513.33	306.04	420.22	209.58	0	0	0	0	0	0	0	0		2.29278	0	1.04264	1.65076	2.43296	2.83188	2.75275	0
TRINITY_DN10732_c0_g1_i8.p1	CAD8061413.1	unnamed protein product [Paramecium primaurelia]			257.69	323.24	430.22	80.27	555.28	343.58	292.95	341.12	926.28	538.94	567.71	896.98	345.87	256.81	309.34	96.86	558.19	422.44	386.19	678.84	829.51	1235.05	1014.79	899.84	126.15	197.98	194.66	134.52	2643.97	2371.43	2286.7	2292.14	2267.03	2009.73	2543.04	1808.38		2.53605	2.79286	3.06178	1.32193	3.49313	2.88362	2.71809	3.1811
TRINITY_DN10733_c0_g1_i16.p1	CAD8166145.1	unnamed protein product [Paramecium pentaurelia]			226.88	77.82	134.13	138.75	129.46	308.57	406.58	53.71	195.9	188.24	0	16.68	346.06	238.73	425.91	419.06	232.78	261.93	534.34	559.6	118.26	174.27	277.58	203.9	297.54	268.57	255.47	273.14	863.81	361.01	593.69	384.97	621.34	329.33	592.75	640.32		2.01078	1.01436	1.40054	1.51096	1.43829	2.3505	2.70929	0.933573
TRINITY_DN10733_c0_g1_i6.p1	CAD8166145.1	unnamed protein product [Paramecium pentaurelia]			141.28	92.93	204.67	150.66	317.09	144.3	189.74	180.81	315.43	223.76	345.41	406.85	312.33	201.85	207.73	273.27	395.12	309.94	90.13	302.68	283.6	332.63	354.16	331.86	223.51	331.82	365.72	187.91	340.29	535.7	380.45	358.39	459.74	503.56	412.63	455.43		1.52607	1.15056	1.80735	1.58976	2.37573	1.54597	1.83996	2.02148
TRINITY_DN10733_c0_g1_i7.p1	XP_001433442.1	uncharacterized protein GSPATT00006544001 [Paramecium tetraurelia]			44.84	168.25	115.2	40.58	130.45	106.13	85.68	65.48	18.67	0	67.59	60.47	171.61	128.42	47.37	3.67	170.1	131.13	107.53	165.72	195.14	381.1	218.26	137.24	175.95	190.61	105.81	217.95	317.91	413.29	332.86	439.65	173.92	365.11	160.62	160.25		0.678072	1.68257	1.26903	0.62293	1.44361	1.26903	1.1177	1.07724
TRINITY_DN10734_c0_g1_i1.p1	CAI38969.1	PMCA14 [Paramecium tetraurelia]			124.48	138.72	111.99	125.53	45.2	189	72.69	12.91	62.53	38.76	16.95	38.91	182.33	100.09	106.53	108.36	166.82	127.85	115.06	276.93	96.43	86.15	178.83	142.46	341.71	309.23	319.47	376.31	326.06	263.4	186.01	187.33	287.29	218.57	256.76	315.79		1.60881	1.70044	1.42761	1.61824	0.799087	2.03562	1.15056	0.344828
TRINITY_DN10734_c0_g1_i4.p1	XP_001457727.1	uncharacterized protein GSPATT00023506001 [Paramecium tetraurelia]			63.52	52.28	107.01	42.47	105.8	0	69.31	31.09	61.47	22.24	53.05	69.09	44.67	42.91	70.47	74.64	11.18	46.15	47.94	0.07	80.57	126.85	39.17	71.54	76.29	145.77	46.53	32.69	83.94	136.6	226.99	166.67	89.71	94.43	184.24	154.21		1.21412	1.04963	1.59932	0.910733	1.66448	0	1.30451	0.863938
TRINITY_DN10734_c0_g1_i5.p1	XP_001457727.1	uncharacterized protein GSPATT00023506001 [Paramecium tetraurelia]			48	53	54	39	58	58	72	20	50	66	46	39	108	106	105	112	79	88	68	140	100	79	103	106	93	85.71	82	88.74	225.79	168	163	126	156	126	120	137		1.69599	1.7866	1.73552	1.5008	1.88753	1.8953	2.15381	1.13093
TRINITY_DN10735_c0_g2_i2.p1	CAD8150621.1	unnamed protein product [Paramecium pentaurelia]			18	12	25	35	32	31	28	18	13	14	6	6	29	27	18	14	22	9	20	33	9	17	3	19	13	30	27	17	9	8	12	14	7	12	13	15		0.9855	0.713696	1.16993	1.54102	1.4489	1.42761	1.35614	1.16993
TRINITY_DN10736_c0_g2_i24.p1	CAD8052163.1	unnamed protein product [Paramecium primaurelia]			44.49	0	94.08	0	75.91	40.19	115.41	0	45.74	8.04	3.76	93.38	41.11	0	197.93	217.51	199.27	235.94	198.92	193.32	157.67	68.64	112.83	186.17	331.25	60.01	224.85	129.41	303.21	170.11	0	185.56	106.6	58.74	9.91	40.95		0.545968	0	0.918386	0	0.831877	0.495695	1.15056	0
TRINITY_DN10736_c0_g2_i3.p1	CAD8137883.1	unnamed protein product [Paramecium octaurelia]			222.63	141.01	174.42	158.37	242.83	194.11	206.47	131.83	111.52	70.45	31.24	9.67	277.91	206.01	262.72	239.23	261.6	177.44	216.26	283.23	61.45	72.7	159.07	89.11	89.16	422.21	213.63	404.14	173.04	225.02	280.69	127.04	320.77	87.48	347.05	268.86		1.72683	1.28688	1.40599	1.40054	1.80323	1.58496	1.67356	1.4489
TRINITY_DN10737_c0_g1_i11.p1					34.31	43.96	43.47	42.59	48.29	25.99	18.53	24.1	50.94	146.96	86.52	56.2	44.96	49.54	28.55	44.53	13.16	0.01	0	27.15	43.07	169.85	78.61	74.26	0	0	0	0	0	1	0	2	0	0	0	0		1.29278	1.50589	1.43296	1.49057	1.59932	1.07039	0.85599	1.20163
TRINITY_DN10739_c8_g1_i1.p1					146	106	78	110	62	44	86	83	25	55	72	18	53	38	38	23	15	13	21	19	9	11	25	10	1	0	0	0	0	0	3	2	0	0	0	0		3.11103	2.69822	2.25399	2.76553	2.08066	1.73118	2.49313	2.70929
TRINITY_DN1073_c0_g1_i2.p1	CAD8203177.1	unnamed protein product [Paramecium pentaurelia]	K09495	CCT3, TRIC5; T-complex protein 1 subunit gamma	5811	5655	7092	5185	11706	10446	10853	5756	13101	10704	11288	11539	11702	7794	10272	9566	13018	10175	11072	16559	11483	14256	13487	11964	11102	11140	9471	10905	17312	14892	14601	12658	13196	14306	14699	13433		7.55735	7.49945	7.72335	7.39985	8.55532	8.40131	8.49069	7.88947
TRINITY_DN10740_c0_g2_i1.p1	CAD8182076.1	unnamed protein product [Paramecium octaurelia]			223.84	307.7	615.81	247.4	130.44	165.14	172.6	125.33	94.25	57.95	92.17	112.68	340.37	191.26	308.2	279.77	181.54	173.95	152.08	209.31	141.72	78.33	163.89	118.95	480.95	405.17	336.46	586.29	238.35	261.43	256.69	211.56	191.48	182.95	215.81	227.9		3.57046	3.98094	4.83996	3.7126	2.87184	3.1811	3.26754	3.13258
TRINITY_DN10740_c0_g2_i3.p1	CAD8182076.1	unnamed protein product [Paramecium octaurelia]			79.03	93.33	99.29	75.75	91.94	40.3	59.3	21.2	40.46	23.29	11.14	0	69.13	11.91	48.24	58.77	21.85	11.18	61.34	74.02	0	72.26	0	59.96	153.73	151.23	85.43	108.72	63.42	23.29	63.6	61.29	32.08	53.74	46.69	22.49		2.24489	2.42492	2.41684	2.20477	2.41684	1.54597	1.95606	1.18903
TRINITY_DN10740_c0_g2_i4.p1	CAD8182076.1	unnamed protein product [Paramecium octaurelia]	K10207	HSD17B3; testosterone 17beta-dehydrogenase (NADP+) [EC:1.1.1.64]	92.08	90.58	106.72	66.34	175.44	162.56	164.1	34.47	108.29	56.76	37.69	70.32	196.96	115.54	181.11	178.1	215.61	202.87	225.66	278.67	129.28	140.4	146.11	128.08	176.54	217.63	172.86	214.02	343.89	287.92	361.7	257.65	278.44	303.31	275.63	325.61		3.14078	3.1127	3.23879	2.74631	3.99548	3.90881	3.94767	2.24793
TRINITY_DN10743_c1_g1_i1.p1					42.1	101.25	72.85	83.33	54.94	64	31.49	61	25	25	23.26	28.88	66.91	82	40.99	37.8	5.92	25	22.49	42.06	41	37.91	48.31	59	0	0	0	0	0	0	0	0	0	0	0	0		1.62761	2.57773	2.1177	2.37016	1.8953	2.07039	1.38405	2.28096
TRINITY_DN10745_c0_g1_i1.p1	CAD8091462.1	unnamed protein product [Paramecium sonneborni]			81	86	48.86	27.99	40.66	66.56	90.04	18.4	95.85	25.09	27.24	35.74	59.68	84.8	84.88	76.83	81.24	52.89	110.75	53.1	84.63	140	133.65	117	125.02	85.06	110.17	108.44	291.22	237.91	175.47	198.03	251.86	180.68	191.89	221		1.68257	1.73118	1.15704	0.823749	1.07039	1.4957	1.81558	0.713696
TRINITY_DN1074_c0_g1_i1.p1	CAD8089727.1	unnamed protein product [Paramecium primaurelia]			542	437	670	427	853	768	810	488	726	536	665	626	1129	840	940	924	1049	870	924	1574	952	1047	1166	965	760	880	783	805	1692	1444	1627	1328	1568	1608	1615	1617		4.06005	3.75168	4.23343	3.74416	4.67356	4.5373	4.64443	4.24413
TRINITY_DN10752_c0_g1_i3.p1	CAD8065543.1	unnamed protein product [Paramecium primaurelia]			160	197	273	191	387	402	380	180	704	524	565	569	412	286	367	299	490	420	409	572	550	667	748	652	250	259	226	258	1092	853	925	900	931	886	854	851		3.85798	4.13093	4.48864	4.1152	5.07639	5.1469	5.09508	4.35403
TRINITY_DN10755_c0_g1_i2.p1	XP_001440231.1	uncharacterized protein GSPATT00009226001 [Paramecium tetraurelia]			9.74	41.55	23.49	46.4	50.1	18.21	66	23.42	26.99	40.18	20	54	71.37	68.46	37.81	46.27	80.74	52.25	51.68	60.46	47.99	34.34	86.03	51.49	101.87	92.24	63.13	71.09	180.73	192.6	188.35	193.27	165.3	134.73	129.81	108.64		0.163499	0.584963	0.333424	0.650765	0.687061	0.286881	0.871844	0.443607
TRINITY_DN10756_c0_g1_i1.p1	CAD8051199.1	unnamed protein product [Paramecium sonneborni]			307.88	256.55	402	285	550	524	493.13	256.33	384	373.61	375.09	387.53	738.19	472	638.2	602.95	709.95	597.53	592.2	910.22	383.84	576.32	540.71	489.74	485.21	529.72	471.02	403.05	950	776.65	798.59	704.91	676.51	721.3	746.77	752.51		3.04789	2.80116	3.27947	2.95233	3.79494	3.73877	3.69042	3.11936
TRINITY_DN1075_c0_g1_i10.p1					47.78	34.35	40.26	52.55	123.26	96.66	66.18	57.54	99.78	101	150.97	133.13	120.17	57.85	64.38	68.6	66.81	61.79	96.76	93.99	63.59	67.98	80.76	67.47	45.87	30.75	78.75	49.74	71.11	110.68	127.95	152.14	69.45	174.65	125.7	111.28		1.18269	0.925999	0.9855	1.26303	2.08406	1.83188	1.48543	1.55582
TRINITY_DN1075_c0_g2_i1.p1					37	15	42.88	36	55	59	72	36	35	24	30	38	123	79	92	121	111	96	123	114	58	99	82	72	46	56	51	35	103.45	149.77	197	160.9	91.95	132	144	123.85		0.669027	0.298658	0.695994	0.650765	0.903038	0.948601	1.1177	0.790772
TRINITY_DN10761_c0_g1_i1.p1	CAD8066336.1	unnamed protein product [Paramecium primaurelia]			14.74	15.45	13.12	27.97	34.48	26.59	26.82	40.91	15.05	29.67	55.77	73.07	66.65	48.98	31.41	14.87	23.16	31.44	38.82	63.23	28.32	38.55	41.81	39.81	14.11	8.4	27.25	9.02	53.83	75.43	61.22	68.94	57.48	71.4	87.41	35.69		1.30451	1.33914	1.15056	1.93734	2.15381	1.88753	1.91456	2.63691
TRINITY_DN10761_c0_g1_i2.p1	CAD8066336.1	unnamed protein product [Paramecium primaurelia]			462.74	526.86	645.64	489.49	1209.44	904.42	1085.47	688.86	1485.11	1130.46	1531.66	1325.69	1230.11	916.3	1106.48	1015.14	1190.74	1085.67	1147.58	1809.08	1127.58	1407.11	1517.04	1109.49	668.88	791.15	666.73	609.36	2474.81	2587.95	2757.42	2318.45	2300.41	2340.63	2581.52	2215.98		5.43196	5.60733	5.804	5.53169	6.80284	6.40599	6.69349	6.34802
TRINITY_DN10761_c0_g1_i3.p1	CAD8066336.1	unnamed protein product [Paramecium primaurelia]			99.52	121.69	120.25	81.54	224.08	181.98	191.71	186.24	170.84	155.87	199.58	306.24	318.23	224.73	221.11	178.99	245.1	132.88	237.6	262.69	219.1	232.34	198.16	203.69	118.01	109.45	82.02	112.63	309.36	419.62	358.36	391.6	258.11	265.97	419.07	277.34		3.26003	3.51475	3.41414	3.02326	4.34979	4.08236	4.17951	4.43162
TRINITY_DN10764_c0_g1_i16.p1	CAD8112369.1	unnamed protein product [Paramecium sonneborni]			117.56	180.38	122.61	54.65	317.18	233.83	223.96	97.96	104.93	103.59	134.96	71.28	284.45	139.1	247.94	195.51	259.1	351.51	388.16	274.6	329.33	206.94	295.98	287.4	153.89	244.58	263.22	207.33	367.41	394.8	455.05	244.29	410.19	206.84	470.99	328.79		1.90689	2.36737	1.85997	1.18903	3.06523	2.69153	2.66903	1.96717
TRINITY_DN10764_c0_g1_i2.p1	CAD8112369.1	unnamed protein product [Paramecium sonneborni]			21.25	36.71	37.16	18.57	148.2	117.33	106.62	113.31	104.04	27.53	56.74	150.66	169.23	131.7	158.06	133.52	152.25	113.24	188.43	366.92	105.85	88.5	99.31	186.25	114.18	78.41	99.08	54.55	205.88	261.78	172.07	197.7	249.9	302.83	263.08	206.56		0.650765	0.970854	0.933573	0.584963	2.29866	2.04264	1.96717	2.27501
TRINITY_DN10764_c0_g1_i3.p1	CAD8112369.1	unnamed protein product [Paramecium sonneborni]			9.58	0	0	4.01	50.62	10.99	18.69	12.63	15.69	13.82	39.3	11.74	26.38	63.75	26.41	58.95	59.8	53.25	22.7	120.9	72.31	15.35	32.68	38.32	6.22	25.45	23.67	8.46	53.35	77.2	105.45	43.99	60.28	51.4	45.2	95.61		0.31034	0	0	0.137504	1.18903	0.356144	0.575312	0.495695
TRINITY_DN10764_c0_g1_i9.p1	CAD8112369.1	unnamed protein product [Paramecium sonneborni]			142.62	89.91	221.23	276.78	178	163.85	237.73	122.1	314.35	264.06	340	317.32	531.94	302.45	302.59	279.02	275.85	214	148.71	392.59	199.52	514.21	377.02	244.02	227.71	211.56	169.03	237.66	386.36	281.22	296.43	325.01	266.63	428.93	292.73	351.03		2.1177	1.61824	2.52356	2.90497	2.35896	2.27202	2.74201	2.21101
TRINITY_DN10765_c0_g1_i1.p1	CAD8141941.1	unnamed protein product [Paramecium octaurelia]			126	120	155.69	122	185	236	172	76	97.88	111	0	142	297	137.61	295	215.52	285.89	281	343	388	215.96	255	306.32	321	177.83	205.87	226	210.78	448.13	366.2	345.62	330.48	370	402	400	419		1.38957	1.33342	1.50589	1.36177	1.74846	2.01078	1.70929	1.1635
TRINITY_DN10769_c0_g2_i2.p1	CAD8043718.1	unnamed protein product [Paramecium primaurelia]			135.5	147.53	201.99	207.87	256.61	255.66	195.31	95.26	166.29	167.15	138.5	139.45	335.92	266.54	288.37	271.07	278.26	210.95	232.12	399.24	191.82	202.05	257.45	193.74	205.54	218.71	235.85	241.75	351.27	263.04	254.79	253.95	166.76	224.12	245.47	226.53		2.19535	2.27798	2.56316	2.70266	2.95233	2.95606	2.65306	2.07039
TRINITY_DN10769_c0_g2_i3.p1	CAD8099112.1	unnamed protein product [Paramecium primaurelia]			473.5	437.47	443.01	296.13	754.39	696.34	799.69	376.74	626.71	566.85	485.5	637.55	831.08	529.46	677.63	655.93	722.74	670.05	702.88	907.76	476.18	730.95	633.55	536.26	710.46	635.29	579.15	637.25	844.73	918.96	929.21	629.05	838.24	745.88	832.53	743.47		3.77716	3.65306	3.57531	3.16511	4.39985	4.29866	4.52231	3.79181
TRINITY_DN1076_c0_g1_i2.p1					17	14.73	17	29	6	10	13.12	8	10	14	4	4	17	15	14	13	5	5	8	7	9	16	5	2	27	27	28.54	27	14	36	24	28	28	22	23	22		1.65992	1.52105	1.59932	2.25399	0.823749	1.20789	1.45418	1.20789
TRINITY_DN1077_c0_g2_i1.p1	CAD8169129.1	unnamed protein product [Paramecium pentaurelia]			1443	1673	2276	1678	1669	1670	1688	961	1242	984	1178	980	2455	1721	2048	2078	2024	1563	1869	2611	1376	1713	1684	1509	2360	2308	2124	2424	3960	3197	3438	2936	2843	3053	3234	3041		5.82197	6.01458	6.35315	6.04374	6.0217	6.03298	6.08151	5.58886
TRINITY_DN10780_c0_g3_i1.p2	CAD8167622.1	unnamed protein product [Paramecium pentaurelia]			34.37	42.74	60.04	31.53	149.19	78.99	51.5	59.09	123.62	44.93	61.11	71.6	190.69	127.09	124.86	122.48	142.7	97.8	83.83	212.23	116.77	80.02	120.37	119.46	126.89	138.84	95.53	140.02	269.63	259.06	362.15	232.46	248.37	242.64	296.17	214.19		1.02148	1.17632	1.40599	0.963474	2.44361	1.74846	1.36737	1.70044
TRINITY_DN10780_c0_g3_i2.p2	CAD8167622.1	unnamed protein product [Paramecium pentaurelia]	K20877	NEK8; serine/threonine-protein kinase Nek8 [EC:2.7.11.1]	84.63	25.26	46.96	41.47	11.81	67.01	73.5	22.91	40.38	98.07	79.89	62.4	30.31	48.91	49.14	33.52	77.3	85.2	125.17	62.77	66.23	144.98	117.63	91.54	71.11	61.16	29.47	59.98	104.37	101.94	51.85	81.54	135.63	112.36	72.83	93.81		1.848	0.815575	1.21412	1.18903	0.443607	1.61353	1.72683	0.918386
TRINITY_DN10784_c1_g1_i41.p1					215	128.17	143.32	132.65	82.23	193.15	151.55	210.38	70.04	101.44	150.98	81.41	167.53	119.92	130.2	106.42	86.31	84.95	124.81	146.17	85.57	105.65	80.42	45.08	4.53	0	0	0	0	0	1.07	0	0	0	0	1.25		2.28983	1.7137	1.75702	1.76553	1.30451	2.1635	1.926	2.5435
TRINITY_DN10786_c0_g1_i2.p1	CAD8157006.1	unnamed protein product [Paramecium pentaurelia]	K02427	rlmE, rrmJ, ftsJ; 23S rRNA (uridine2552-2'-O)-methyltransferase [EC:2.	3.77	9.15	13.3	3	15.82	6.76	9.35	9.49	9.47	5.1	2.11	7.6	13.15	6.51	10.23	18.38	14.95	21	17.47	15.86	15.78	22.12	12.47	20.87	7.08	2.91	15.68	8.24	14.22	7.3	12.31	13.74	17.47	35.89	24.75	10.3		0.411426	0.83996	1.04963	0.333424	1.25096	0.678072	0.879706	1.03562
TRINITY_DN10786_c0_g1_i7.p1	CAD8157006.1	unnamed protein product [Paramecium pentaurelia]	K02427	rlmE, rrmJ, ftsJ; 23S rRNA (uridine2552-2'-O)-methyltransferase [EC:2.	15.23	19.85	16.7	13.01	32.18	25.75	17.65	6.04	11.96	2.58	16.89	6.4	12.86	24.85	27.93	24.88	46.05	14	27.37	32.14	7.23	16.88	10.84	22.19	35.92	28.09	17.7	17.76	15	26.72	3.49	20.26	35.53	12.11	28.82	24.7		1.24489	1.47508	1.26303	1.13093	1.96717	1.74416	1.40599	0.765535
TRINITY_DN10789_c0_g2_i6.p1	CAD8164490.1	unnamed protein product [Paramecium octaurelia]			5.94	15.16	0	14.23	0	43.69	29.78	21.76	0	21.64	9.4	27.31	28.41	45.91	13.5	47.76	17.19	44.9	44.08	84.34	56.02	26	29.56	27.36	26.28	50.13	12.39	9.18	52.46	70.97	51.75	31.03	36.96	46.84	49.32	43.5		0.250962	0.555816	0	0.536053	0	1.25096	0.970854	0.903038
TRINITY_DN1078_c0_g1_i1.p2	CAD8190369.1	unnamed protein product [Paramecium pentaurelia]			132.47	133.93	160.38	158.73	66.34	107.47	82.22	34.79	55.17	7.13	30.21	45.55	220.76	123.52	160.66	168.96	159.22	145.99	155.55	194.77	46.49	148.76	58.71	68.02	283.86	135.46	179.29	292.96	154.9	109.01	115.98	56.42	99.53	141.31	98.64	158.95		1.74846	1.74416	1.85599	1.93734	1.1177	1.54102	1.32193	0.83996
TRINITY_DN1078_c0_g1_i2.p1	CAD8045813.1	unnamed protein product [Paramecium sonneborni]			24.53	95.07	155.62	33.27	104.66	66.53	55.78	44.21	36.83	73.87	32.79	18.45	127.24	99.48	97.34	62.04	47.78	14.01	28.45	103.23	49.51	14.24	101.29	97.98	175.14	247.54	170.71	167.04	167.1	98.99	103.02	173.58	118.47	90.69	146.36	129.05		0.516015	1.40599	1.81558	0.669027	1.5008	1.1177	1.0072	0.992768
TRINITY_DN10794_c2_g1_i1.p1					60	51	36	45	32	50	53	58	73	128	148	104	60	35	45	63	28	38	18	26	41	39	72	33	1	0	0	1	0	1	3	0	0	0	0	0		2.65306	2.45154	1.9855	2.33056	1.93734	2.45418	2.54597	2.91839
TRINITY_DN10795_c0_g1_i1.p1	CAD8177093.1	unnamed protein product [Paramecium pentaurelia]			142.45	106.72	142.57	121.92	200.42	179.88	164.23	57	303.28	224	120.44	202.55	261.52	237.12	168.5	298.49	316.57	267.69	266.2	402.37	272.11	290.08	405.86	401.83	202.01	303.92	246.45	143.47	726.62	712.28	731.06	643.49	672.66	523.82	659.08	586.59		2.23573	1.90304	2.14078	2.0635	2.62761	2.50589	2.42761	1.53107
TRINITY_DN10795_c0_g1_i4.p1	CAD8177093.1	unnamed protein product [Paramecium pentaurelia]			26.37	16.78	134.3	16.16	10.51	73.12	27.97	0	40.68	0	6.91	41.03	42.48	49.24	127.4	41.51	61.48	0	102.81	129.63	98.5	128.77	169.14	30.42	98.14	66.66	19.85	150.61	413.38	162.95	335.94	202.14	190.91	334.95	194.82	285.42		0.739848	0.505891	2.04963	0.495695	0.344828	1.51602	0.790772	0
TRINITY_DN10795_c0_g1_i7.p1	XP_001436921.1	uncharacterized protein GSPATT00037963001 [Paramecium tetraurelia]			35.17	44.49	28.13	13.92	50.07	0	77.8	0	37.05	0	16.66	13.43	0	27.63	115.1	45	60.94	53.31	24.99	0	36.39	31.15	0	45.75	53.86	44.41	89.7	31.92	0	116.77	0	31.37	115.44	20.23	169.1	67.99		0.918386	1.08406	0.731183	0.443607	1.17632	0	1.59932	0
TRINITY_DN10796_c0_g1_i1.p1	CAD8115913.1	unnamed protein product [Paramecium primaurelia]			49.57	38.6	50.82	29.53	57.89	51.67	76.86	29.95	116.46	106.74	84.17	77.94	124.05	60.91	104.42	106.51	129.84	130.82	108.79	142.02	123	240.34	162.73	161.82	93.05	62.27	79	57.32	308.59	242.89	208.32	257.3	406.53	361.12	354.41	348.31		2.67807	2.37573	2.62994	2.09761	2.87774	2.75489	3.27947	2.37573
TRINITY_DN10796_c0_g1_i2.p1	CAD8115913.1	unnamed protein product [Paramecium primaurelia]			7.88	10.63	0	11.18	6.61	28.73	10.4	0	3.66	4.2	0	18.76	17.16	1.65	20.86	10.35	35.5	9.33	3.31	0	0	46.98	10.19	22.15	8.37	9.24	0	13.09	9.1	23.39	35.59	2.43	0	13.41	41.86	21.23		0.85599	1.0635	0	1.1177	0.757023	2.0072	1.07724	0
TRINITY_DN10796_c0_g1_i3.p2	CAD8115913.1	unnamed protein product [Paramecium primaurelia]			14.86	14.76	1.52	0	6.6	7.16	0	31.05	20.72	3.32	0	14.34	12.58	7.38	4.2	6.5	19.33	17.51	19.99	40.83	40.65	39.21	18.34	47.67	9.42	5.12	19	0	13.42	23.61	24.14	25.96	17.46	39.39	4.68	42.39		1.30451	1.29866	0.189034	0	0.731183	0.782409	0	2.30743
TRINITY_DN10796_c0_g1_i4.p1	CAD8115913.1	unnamed protein product [Paramecium primaurelia]			2.69	0	10.66	21.29	31.9	12.44	31.74	0	13.15	36.73	47.83	17.96	30.21	39.06	47.53	22.64	56.33	24.34	26.9	86.15	37.36	68.47	51.74	14.36	11.16	21.38	0	16.58	20.89	38.1	88.95	69.31	58.01	25.07	41.05	25.07		0.356144	0	1.02857	1.70487	2.12102	1.22033	2.15056	0
TRINITY_DN1079_c0_g1_i1.p1	CAD8166916.1	unnamed protein product [Paramecium octaurelia]			2803	2723	3333	2780.03	3637	3568	3904	1889	2043	1616	1435	1639	4958	3581	4753	4898	5006	4196	4385	6267	2447	2903	3034	2957	3113	3110	2834	3490	5199	4518	4532	4136	3203	2915	3309	3062		3.66562	3.60526	3.77716	3.65421	4.0009	3.98094	4.13832	3.45812
TRINITY_DN107_c0_g1_i1.p1	CAD8059163.1	unnamed protein product [Paramecium primaurelia]	K15296	NAPA, SNAPA, SEC17; alpha-soluble NSF attachment protein	1370	1152	1339	998	2074	1879	2147	804	1272	958	804	896	2506	1546	1951	2035	2586	2149	2410	3505	1812	2512	2326	2165	2587	2551	2439	2375	4891	3700	4074	3576	3817	3914	4097	4106		4.92647	4.66505	4.77452	4.48993	5.49761	5.36667	5.58946	4.51916
TRINITY_DN10800_c0_g2_i3.p1	CAD8084510.1	unnamed protein product [Paramecium primaurelia]			17	7	24.14	9	35	31	23	27	24	38	39	47	22	16	16	14	22	4	23	36	11	34	22.41	21	27	41	16	26	42	35	43	36.62	29	48	37	36		1.62761	0.895303	1.9222	1.09085	2.41954	2.29866	1.98185	2.40054
TRINITY_DN10800_c0_g2_i4.p1	CAD8084510.1	unnamed protein product [Paramecium primaurelia]	K00254	DHODH, pyrD; dihydroorotate dehydrogenase [EC:1.3.5.2]	412	392	535.86	325	796	675	717	357	529	466	555	537	703	454	553	553	451	456	480	702	389	604	508.59	454	713	636	479	577	997	884	810	701.38	821	830	857	859		3.73552	3.65076	3.97545	3.42626	4.62352	4.40463	4.52105	3.86493
TRINITY_DN10801_c0_g1_i1.p2	CAD8123700.1	unnamed protein product [Paramecium sonneborni]	K05765	CFL; cofilin	4436.24	5072.42	5777.29	4180.82	16982.9	14240.3	16706.2	10710.1	21113.2	18579.7	22332.3	21911.1	13468.3	9718.88	11594.9	10720.1	14008.6	12210.9	13333.8	17563.6	13232.9	19269.8	16264.8	15111.9	6413.09	6340.14	5586.24	6061.35	16227.4	16108.3	15639.2	13055.8	13089.8	13339.2	15335.5	13099		7.61338	7.78914	7.87658	7.5373	9.53885	9.29664	9.55976	9.22954
TRINITY_DN10801_c0_g1_i5.p2	CAD8123700.1	unnamed protein product [Paramecium sonneborni]	K05765	CFL; cofilin	2088.76	2710.58	2801.71	2441.18	7767.14	7490.72	7169.76	5246.94	13332.8	12513.3	16171.7	13716.9	8521.74	5533.12	7364.13	6178.91	9833.42	8398.15	9945.18	13034.4	10945.1	15134.1	12911.2	10126.1	3177.91	3627.86	2969.76	3049.65	12847.6	13978.7	12883.8	12622.2	11855.2	12926.8	13091.5	11436		6.48462	6.83996	6.78803	6.71576	8.36137	8.32053	8.29071	8.15157
TRINITY_DN10802_c0_g2_i1.p1	CAD8176833.1	unnamed protein product [Paramecium octaurelia]	K03688	ubiB, aarF; ubiquinone biosynthesis protein	29.12	13.61	17.75	18.67	37.1	28.5	21.19	17.58	18.35	8.79	13.83	21.01	37.39	29.37	48.01	52.61	47.79	16.11	56.86	43.71	35.22	11.09	21.37	22.58	47.2	31.4	54.91	44.77	50.17	66.25	71.53	53.82	37.46	49.01	36.55	68.02		0.871844	0.464668	0.555816	0.613532	1.03562	0.85599	0.695994	0.713696
TRINITY_DN10802_c0_g2_i3.p1	CAD8176833.1	unnamed protein product [Paramecium octaurelia]	K08869	ADCK, ABC1; aarF domain-containing kinase	0	38.39	55.25	33.33	88.9	79.5	85.81	33.86	18.65	23.21	34.17	34.99	66.26	82.63	53.91	45.09	78.1	73.89	71.14	139.29	48.78	0	22.38	75.79	114.88	77.55	89.35	84.81	91.83	10.91	82.47	0	48.97	44.99	60.33	58.92		0	1.07039	1.31034	0.978196	1.83592	1.72683	1.83188	1.16993
TRINITY_DN10803_c0_g1_i2.p1					50.72	57.63	47	63.06	0	0	0	0	0	0	0	1	9	17.15	12	5	0	0	0	0	0	0	0	0	250.53	341.36	325.73	219.26	0	0	0	0	0	0	0	0		1.1177	1.20789	0.992768	1.29278	0	0	0	0
TRINITY_DN10805_c0_g1_i1.p1	CAD8190423.1	unnamed protein product [Paramecium pentaurelia]			31.38	10.55	37.09	14.55	149.56	64.6	100.39	91.31	73.26	45.95	159.33	153.83	169.97	138.78	148.47	100.25	138.21	71.33	146.97	190.64	162.91	149.33	133.36	120.55	76.76	96.42	104.45	55.34	142.14	153.76	216.25	159.57	191.06	165.32	232.72	143.52		1.77821	0.85599	1.87578	1.09761	3.65421	2.59932	3.17473	3.32769
TRINITY_DN10805_c0_g1_i2.p1	CAD8190423.1	unnamed protein product [Paramecium pentaurelia]			452.02	458.3	479.08	342.21	800.67	720.64	709.74	434.7	904.12	806.52	744.78	712.53	1233.2	851.57	1110.16	1141.39	1113.14	909.34	1000.78	1491.57	1045.74	1388.13	1320.79	1181.43	673.95	885.34	708.01	683.23	1881.77	1749.07	1793.05	1401.45	1600.37	1699.16	1692.15	1686.59		5.23496	5.24451	5.21529	4.86344	6.04614	5.91313	5.91982	5.52763
TRINITY_DN10805_c0_g1_i3.p1	CAD8081353.1	unnamed protein product [Paramecium primaurelia]			3.6	22.15	31.83	4.24	12.77	19.76	26.87	16.99	19.62	12.53	64.89	15.64	22.83	39.66	32.38	25.36	47.65	43.33	38.25	51.79	33.34	14.54	25.85	36.02	27.29	42.24	30.55	59.43	62.08	27.17	43.7	50.98	50.57	39.53	54.13	59.89		0.378512	1.51602	1.81147	0.443607	1.05658	1.42761	1.74416	1.50589
TRINITY_DN10808_c0_g1_i14.p1					20.72	54.62	53	36.73	133.28	141.54	125.63	93.39	92	49.33	94.32	107	135.2	104	103.53	78.48	113.02	139.67	115.9	200.61	136.77	93.54	91.63	94.32	72.87	62.97	95.39	65.2	243.02	350.2	451.45	330.38	209.47	271.81	315.34	216.25		0.970854	1.81147	1.70929	1.44361	2.83996	2.926	2.80529	2.70487
TRINITY_DN10808_c0_g1_i2.p1	CAD8134612.1	unnamed protein product [Paramecium pentaurelia]			14.31	3	5.3	1.06	6.98	7.5	5	4	8.44	4	2	8.52	6.95	11	14.99	10.97	8.99	17.99	19.99	4	11.99	26.98	13.99	4.99	99.58	34.69	53.35	57	7.24	20.4	5	10.24	14	17	13.21	22.26		1.49057	0.464668	0.704872	0.189034	0.918386	0.978196	0.731183	0.722466
TRINITY_DN10808_c0_g1_i3.p1	CAD8134612.1	unnamed protein product [Paramecium pentaurelia]			15.74	25.85	27.48	13.79	35.57	16.15	21.84	4.96	26.56	4.01	9	18.48	49.85	27.81	55.8	42.03	46.89	33.85	28.03	48.03	32.38	45.02	44.03	38.06	48.16	63.88	61.39	51.31	21.77	33.6	33.44	27.29	14.01	17.38	39.5	28.76		1.64155	2.16027	2.1635	1.53605	2.5435	1.69153	2.02503	0.895303
TRINITY_DN10808_c0_g1_i7.p1	CAD8134612.1	unnamed protein product [Paramecium pentaurelia]			7.19	15.31	22.22	4.02	21.75	8.64	13.06	15.79	31.7	20.43	15.24	34.92	45.51	28.48	40.85	20.08	16.1	21.49	29.11	34.42	34.83	32.47	33.24	32.83	56.18	50.28	25.01	23.25	48.87	51.58	71.86	75.36	29.53	75.64	55.65	55.75		0.411426	0.757023	0.948601	0.238787	0.992768	0.485427	0.687061	0.941106
TRINITY_DN10808_c0_g5_i1.p1					229	203	339	234	702	653	673	485	1078	801	884	1295	997	688	605	641	1195	927	1163	1774	1684	1840	1704	1699	388	515	559	402	1718	2094	2025	1646	2410	2032	2620	2399		3.29131	3.12102	3.69933	3.32625	4.79805	4.70819	4.78241	4.62702
TRINITY_DN1080_c0_g1_i1.p1	CAD8189884.1	unnamed protein product [Paramecium octaurelia]	K10408	DNAH; dynein axonemal heavy chain	977	1122	1454	931	1662	1382	1556	989	1142	1006	1090	1224	1987	1714	2178	1848	2049	1502	1697	2947	1846	1932	1948	1955	1869	1877	1720	1875	2502	2656	2924	2256	2527	2664	2698	2538		2.40054	2.54597	2.77189	2.34483	3.03738	2.81147	2.99277	2.70044
TRINITY_DN10810_c0_g1_i1.p1	CAD8181376.1	unnamed protein product [Paramecium pentaurelia]	K08493	VTI1; vesicle transport through interaction with t-SNAREs 1	133	101.46	129.92	101.83	288.94	161.02	264.48	88.51	196.59	174.38	120.86	118	244.8	185.65	212.75	193.24	313.71	226.9	238.22	416.48	214.22	381.32	264.9	236.71	187.82	234.24	220.62	171.12	385.64	426.51	366.84	370.88	318.06	376.21	365.2	381.52		4.07296	3.70708	3.95606	3.73985	5.15785	4.36737	5.07895	3.86394
TRINITY_DN10810_c0_g1_i2.p1	CAD8181376.1	unnamed protein product [Paramecium pentaurelia]			0	15.54	38.08	4.17	50.06	52.98	27.52	38.49	46.41	9.62	85.14	74	41.2	33.35	36.25	36.76	31.29	7.1	42.78	49.52	59.78	39.68	52.1	47.29	50.18	16.76	21.38	21.88	44.36	57.49	95.16	88.12	60.94	67.79	88.8	53.48		0	1.45943	2.33342	0.565597	2.74631	2.8339	2.08406	2.72247
TRINITY_DN10811_c0_g1_i1.p1	CAD8175067.1	unnamed protein product [Paramecium pentaurelia]			121	129	180	111	188	240	256	129	175	172	61	143	489	374	475	462	487	243.32	467	644.09	174.34	343	353	349	211	262	168.15	196.11	341	241.4	206.06	273.1	216	0.08	162.71	264		1.23879	1.28096	1.51096	1.16993	1.62761	1.88362	1.9782	1.50589
TRINITY_DN10817_c0_g1_i2.p2					138	155	119	151	120	104	108	110	202	486	370	193	93	77	87	65	13	19	38	61	94	80	70	43	0	0	1	1	1	1	0	4	0	0	0	1		3.33771	3.47768	3.04963	3.46858	3.15704	2.98914	3.0635	3.36177
TRINITY_DN10819_c0_g2_i7.p1					1653.48	1534.7	1608.99	1846.28	1024.74	1038.98	887.69	1225.78	448	724.67	825.62	556.53	663.34	509.05	506.76	457.39	298.44	352.5	466.18	459	359.88	387.11	447.05	288	6	26	8	3	3	15	7	10	6	4	2	1		7.06856	6.95198	6.926	7.24479	6.38802	6.42425	6.22843	6.99356
TRINITY_DN1081_c0_g1_i10.p1					24.22	5.37	34.57	12.97	10.76	31.18	29.59	29.53	0	44.75	26.12	51.98	19.93	43.14	47.66	59.14	21.03	12.37	43.34	25.42	31.39	56.83	50.45	11.81	0	13.02	4.26	38.8	55.15	69.37	67.29	87.84	53.24	76.99	67.92	44.38		1.32769	0.411426	1.58496	0.863938	0.739848	1.5656	1.53605	1.74416
TRINITY_DN1081_c0_g1_i17.p1	CAD8048257.1	unnamed protein product [Paramecium sonneborni]			21.42	21.58	21.58	23.64	37.44	29.07	48.35	23.88	34.81	20.52	35.52	28.82	36	33.61	50.02	32.2	29.1	22.18	32.65	59.33	36.41	35.94	25.18	20.5	30.66	29.67	34.3	22.99	48.52	39.11	75.8	42.58	46.24	63.11	70.96	41.28		1.46989	1.46989	1.41143	1.57531	2.03562	1.77821	2.35896	1.81558
TRINITY_DN1081_c0_g1_i5.p2					15.78	33.63	4.43	26.86	62.8	40.33	44.49	43.48	40	7.25	14.88	0.02	53.48	29.86	16.54	18.18	63.97	52.63	64.66	84.58	22.61	17.17	19.55	44.19	29.29	44.98	38.74	25.73	59.85	66.63	82.71	60.37	38.76	37.94	49.1	67.63		0.963474	1.58976	0.321928	1.40054	2.26003	1.79077	1.91456	2.12433
TRINITY_DN1081_c0_g1_i6.p1	CAD8048257.1	unnamed protein product [Paramecium sonneborni]			15.58	6.42	11.42	10.53	18	13.43	3.57	12.11	6.19	5.48	3.48	11.18	15.59	11.39	26.78	18.48	17.9	2.82	19.35	19.67	6.59	31.06	27.82	6.5	10.04	10.33	13.7	20.47	15.48	29.89	44.2	22.21	27.76	11.95	22.02	15.71		1.22651	0.632268	0.933573	0.941106	1.3505	1.1177	0.400538	1.22033
TRINITY_DN10820_c0_g1_i3.p2	XP_001432713.1	uncharacterized protein GSPATT00034795001 [Paramecium tetraurelia]			429.61	328	381.9	335.24	605.89	627.1	654.36	285.2	420	302.57	191.37	321	998	650.31	794.96	828.29	741.18	604.31	749.12	890.38	449.7	586.59	651.3	607.36	639.2	701.74	548.25	688.87	797.75	757.75	847.45	621.12	734.82	714.95	805.38	735.56		2.80735	2.46205	2.55827	2.50843	3.23113	3.28244	3.37016	2.59932
TRINITY_DN10822_c0_g1_i2.p1	CAD8136604.1	unnamed protein product [Paramecium pentaurelia]	K23257	yvgN; methylglyoxal/glyoxal reductase [EC:1.1.1.283 1.1.1.-]	0	18.47	34.21	25.36	83.62	26.28	19.28	12.1	9.78	11.77	26.84	0	38.86	22.72	6.75	33.44	5.94	20.79	20.47	23.63	11.83	0	76.04	21.09	62.44	72.66	90.8	0	75.18	22.01	68.37	36.4	48.36	26.61	75.1	25.84		0	0.584963	0.903038	0.765535	1.71809	0.782409	0.62293	0.505891
TRINITY_DN10822_c0_g1_i6.p1	CAD8136604.1	unnamed protein product [Paramecium pentaurelia]	K23257	yvgN; methylglyoxal/glyoxal reductase [EC:1.1.1.283 1.1.1.-]	146.94	110.75	62.17	100.48	121.39	108.6	151.48	65.14	77.78	19.19	37.74	116.47	114.68	165.3	147.94	196.28	182.46	59.67	94.97	220.93	151.2	183.92	89.37	120.02	229.31	93.88	102.86	222.55	184.91	147.63	257.67	175.81	169.58	197.81	147.48	182.89		2.33628	2.0036	1.36177	1.91839	2.11103	1.99639	2.3978	1.7137
TRINITY_DN10822_c0_g1_i7.p1	CAD8136604.1	unnamed protein product [Paramecium pentaurelia]	K23257	yvgN; methylglyoxal/glyoxal reductase [EC:1.1.1.283 1.1.1.-]	83.06	56.78	115.62	53.16	102.99	142.12	77.24	46.75	62.43	91.04	68.42	63.53	180.47	99.98	132.31	79.28	97.6	110.54	127.56	191.44	53.97	100.08	136.59	93.9	110.25	213.46	108.34	114.45	147.9	184.36	53.96	180.79	130.05	149.57	146.41	148.26		1.71809	1.34483	1.97453	1.30451	1.93357	2.29572	1.66903	1.40054
TRINITY_DN10823_c0_g1_i2.p1					61	84	67	44	38	43	41	66	26	58	49	25	23	17	17	8	13	11	13	21	26	56	49	18	1	0	0	4	0	0	0	0	0	0	0	0		2.32769	2.69599	2.34767	1.97453	1.80735	1.9486	1.91839	2.71149
TRINITY_DN10825_c0_g1_i1.p1	XP_001459056.1	uncharacterized protein GSPATT00024388001 [Paramecium tetraurelia]			78	74	78	34	103	108	109	36	141	111	77	91	179	94	128	143	137	109	194	223	125	147	160	199	84	99	96	80	321	261	287	276	315	292	302	308		2.96717	2.89336	2.87971	2.0072	3.32769	3.40599	3.44228	2.33056
TRINITY_DN10826_c0_g1_i2.p1	CAD8068589.1	unnamed protein product [Paramecium primaurelia]			6	9	25	16	20	22	23	17	4	2	8	5	40	16	29	17	11	27	20	10	6	13	4	12	20	17	37	27	26	21	27	30	6	14	10	17		0.823749	1.10434	2.0036	1.62761	1.83996	1.95977	2.02503	1.926
TRINITY_DN1082_c0_g1_i1.p1	CAD8136042.1	unnamed protein product [Paramecium pentaurelia]			49	48	58.73	65	113	102	100	30.17	49.02	35	11.36	18	130.23	92.31	136.64	106.06	193.47	137.21	176	186	98	106	109	107	94.35	115.26	120.8	81	180.5	133.4	153.17	143	133.96	128.03	124	145		1.76553	1.73118	1.8679	2.07039	2.70266	2.58736	2.59216	1.52607
TRINITY_DN10833_c0_g2_i11.p1	CAD8198498.1	unnamed protein product [Paramecium pentaurelia]	K19756	RSPH4_6; radial spoke head protein 4/6	1154.4	743.74	1493.34	1694.09	2481.44	2655	2361.5	1583.01	1688.11	1188.8	1487.54	1030.39	3820.89	1435.14	1918.74	2962.73	2175.66	1239.71	2754.21	3237.72	2329.71	3015.65	2729.31	2683.13	1297.93	1038.91	2259.45	1358.09	4414.83	3530.24	3082.32	3551.18	3078.1	3387.96	3326.68	3126.61		3.62761	3.03562	3.853	4.14323	4.65421	4.75435	4.62761	4.37573
TRINITY_DN10833_c0_g2_i3.p2	CAD8198498.1	unnamed protein product [Paramecium pentaurelia]	K19756	RSPH4_6; radial spoke head protein 4/6	967.81	321.62	981.53	780.46	955.1	1160.4	1074.38	519.56	838.21	1033.81	707.98	1084.89	1829.36	1074.18	1463.21	1199.96	1743.17	1599.84	1467.06	2516.86	792.62	1091.99	932.23	1581.52	1289.79	1418.79	956.49	1054.5	1409.28	1871.3	1688.37	1476.25	1570.73	1612.96	1307.49	1467.02		3.39506	2.03914	3.29866	3.1177	3.36457	3.62761	3.55949	2.90304
TRINITY_DN10833_c0_g2_i7.p1	CAD8198498.1	unnamed protein product [Paramecium pentaurelia]	K19756	RSPH4_6; radial spoke head protein 4/6	1085.79	1750.64	1094.13	410.45	981.46	532.6	1114.11	34.43	1818.67	1413.39	1426.48	1384.72	713.75	1562.68	1751.05	949.31	1852.17	1863.45	1364.72	1769.42	1404.67	1905.35	2433.45	977.35	2396.28	2698.3	1281.06	2625.4	2746.89	2331.46	2753.31	1445.58	2067.17	2066.09	2704.83	2649.38		3.55827	4.17871	3.45154	2.34483	3.41278	2.64616	3.62059	0.516015
TRINITY_DN10835_c0_g1_i2.p1					1258.81	1038.74	1133.44	859.96	583	818.25	635	731.91	487.72	736	855.94	483	574	503	423	426.29	375	531	558.47	557	425.72	571	642	386	2	12	0	0	0	0	9	17	0	0	0	0		5.98208	5.69432	5.72055	5.45319	4.89336	5.38059	5.05615	5.55827
TRINITY_DN10835_c2_g2_i2.p1					75.8	56	86.94	39.27	38	95	71	83	10	10	32	22	88.01	56	65.51	44	34	23.8	29	52.73	38	68	84	47	1	0	0	0	0	0	0	0	0	0	0	0		1.81967	1.50589	1.87184	1.20789	1.17632	2.06005	1.77821	2.17632
TRINITY_DN10837_c1_g1_i1.p1					374	332	256	239	161	160	163	226	106	174	222	135	173	175	135	128	49	48	96	120	57	90	82	45	1	3	1	0	2	0	0	5	0	0	0	1		5.01302	4.83794	4.38819	4.41007	3.85898	3.86691	3.91743	4.6565
TRINITY_DN1083_c0_g1_i1.p1					144.21	141.3	121.12	118.76	302.24	289.97	398.73	137.03	34.71	56.41	36.58	30.19	242.04	178.03	208.95	216.79	238.94	232.26	290.16	334.23	66.62	79.63	43.92	75.52	247.08	292.02	153.22	207.89	576.88	443.41	482.58	373.14	335.3	342.27	428.46	453.34		1.55582	1.52607	1.32193	1.37851	2.33342	2.28983	2.69822	1.73985
TRINITY_DN1083_c0_g1_i7.p1					229.39	249.33	312.08	223.63	456.69	448.02	466.33	226.72	375.71	354.84	328.72	393.73	539.16	322.3	428.56	481.16	477.7	494.15	557.52	677.19	327.27	551.15	520.02	399.18	348.53	361.51	331	372.19	845.43	644.59	661.32	607.7	665.97	609.78	679.93	616.44		2.61353	2.69822	2.88557	2.58736	3.47508	3.45812	3.54226	2.89336
TRINITY_DN10840_c0_g1_i1.p1					43	10.41	33	35	49.26	45.79	51.09	0	32.4	19.85	15.8	46.81	99.13	25	71	60.97	83.85	96.26	84.66	137.4	86.88	97.93	64.66	67.11	42.98	69	41.46	44.41	144.55	133.01	115.1	102.33	127.5	117.14	156.75	153.31		1.22033	0.400538	0.956057	1.0635	1.32769	1.27501	1.38957	0
TRINITY_DN10840_c0_g2_i13.p1	CAD8077860.1	unnamed protein product [Paramecium primaurelia]			53.58	61.18	50.42	34.19	71.6	98.19	112.95	34.56	93.31	48.49	20.51	29.15	128.59	89.38	138.33	109.86	115.42	152.45	168.97	203.26	106.16	168.07	179.37	127.85	75.24	95	82.21	76.56	225.63	219.68	295.46	175.68	212.61	271.72	204.16	239.14		1.95233	2.08746	1.80735	1.51096	2.27202	2.65535	2.854	1.74846
TRINITY_DN10840_c0_g2_i14.p1	CAD8085228.1	unnamed protein product [Paramecium primaurelia]			20.46	17.87	9.73	11.43	54.58	39.31	31.05	17.87	25.89	42.69	35.32	23.72	93.47	32.14	40.66	58.6	54.44	58.22	51.71	35.29	45.54	68.5	36.51	48.57	14.87	31.31	33.34	19.2	77.62	90.76	109.36	88.1	63.88	102.26	105.33	93.05		1.07724	0.970854	0.575312	0.695994	1.98185	1.65535	1.4489	1.1635
TRINITY_DN10840_c0_g2_i2.p1	CAD8077860.1	unnamed protein product [Paramecium primaurelia]			3.96	11.51	5.58	5.65	25.72	19.52	14.51	8.57	18.77	7.43	12.87	14.33	42.8	18.8	27.95	20.87	52.39	7.14	40.57	54.21	24.42	17.8	53.81	41.65	29.93	19.11	42.31	14.24	63.52	55.77	44.35	57.82	41.29	48.56	65.92	59.77		0.344828	0.83996	0.443607	0.475085	1.46989	1.23879	1.02148	0.807355
TRINITY_DN10843_c0_g1_i1.p1	CAD8193626.1	unnamed protein product [Paramecium octaurelia]			4.42	4.64	9.04	4.67	22.93	23.12	18.72	30.48	47.33	30.21	0	52.77	65.63	62.47	19.7	20.78	29.17	39.76	8.36	30.33	37.78	43.63	68.36	22.03	74.76	27.82	95.72	81.46	49.38	106.75	51.06	50.62	70.19	71.78	108.75	53.02		0.286881	0.298658	0.505891	0.31034	1.09761	1.11103	0.970854	1.56071
TRINITY_DN10843_c0_g1_i2.p1	CAD8193626.1	unnamed protein product [Paramecium octaurelia]			529.58	473.36	574.96	362.33	673.07	755.88	632.28	264.52	706.67	592.79	441	349.23	971.37	681.53	956.3	967.22	954.83	759.24	1018.64	1212.67	922.22	982.37	1135.64	931.97	1349.24	1628.18	1535.28	1224.54	1908.62	1362.25	1577.94	1399.38	1794.81	1669.22	1763.25	1709.98		4.81865	4.64789	4.82273	4.30451	5.14975	5.32481	5.10559	4.19692
TRINITY_DN10848_c0_g1_i4.p1					113.53	133.09	97.07	110.59	77.95	111.06	106.81	169.55	77.57	152.16	200.25	111.77	46.19	45.81	25.48	31.24	8.83	11.39	44.89	43	35	60.22	33.27	0	0	0	0	0	0	0	0	7	0	0	0	0		2.31904	2.488	2.04963	2.29278	1.8953	2.29572	2.27798	3.10098
TRINITY_DN10852_c0_g1_i10.p1	CAD8161431.1	unnamed protein product [Paramecium pentaurelia]			65.77	71.91	71.28	50.85	111.98	111.95	100.21	53.64	45.94	67.62	57.08	52.27	116.3	72.96	99.9	60.13	84.04	69.72	85.39	87.66	87.48	132.65	87.21	103.86	97.28	99.02	85.25	101.64	120.46	96.97	133.96	103.45	156.28	117.5	138.98	109.9		2.25399	2.34483	2.25701	1.9782	2.88753	2.89918	2.78869	2.29866
TRINITY_DN10852_c0_g1_i6.p1	CAD8161431.1	unnamed protein product [Paramecium pentaurelia]			13.71	13.48	32.13	28.62	28.91	23.9	22.37	8.74	20.06	26.16	5.68	22.54	13.65	29.4	42.88	35.64	39.22	30.96	27.02	56.42	32.14	21.54	19.53	33.14	26.92	30.14	43.5	37.9	107.08	71.77	110.23	94.58	55.89	46.32	78.92	98.86		0.464668	0.454176	0.863938	0.83996	0.83996	0.731183	0.704872	0.389567
TRINITY_DN10852_c0_g1_i9.p1	CAD8161431.1	unnamed protein product [Paramecium pentaurelia]			49.52	39.61	72.59	46.53	67.11	90.15	87.42	29.62	103	51.22	74.24	83.18	100.05	81.64	92.22	101.23	110.74	111.32	123.59	166.91	102.38	118.81	111.26	117	73.8	89.84	73.25	71.46	211.46	183.26	251.81	142.97	201.83	185.19	185.1	230.24		1.25701	1.0635	1.52105	1.20789	1.52105	1.81967	1.81147	1.04264
TRINITY_DN1085_c0_g1_i2.p2	CAD8145629.1	unnamed protein product [Paramecium pentaurelia]			343	334	390	296	546	522	550	319	424	348	386	374	779	553	635	558	730	627	721	930	541	561	652	574	571	644	524	603	1016	930	936	890	894	870	965	977		2.5008	2.4489	2.54844	2.32769	3.06178	3.01078	3.10936	2.70044
TRINITY_DN10862_c0_g1_i1.p1					88	56	45	56	43	44	53	62	36	88	109	60	69	73	68	59	41	57	55	86	75	106	121	41	0	0	0	0	0	0	1	0	0	0	0	1		1.72247	1.29278	1.05658	1.30451	1.08406	1.10434	1.27501	1.61353
TRINITY_DN10863_c0_g2_i12.p1	CAD8100732.1	unnamed protein product [Paramecium sonneborni]	K04739	PRKAR; cAMP-dependent protein kinase regulator	166.18	164	220	147.01	233	236.76	212.55	107.76	184	126	76.69	107.1	308.82	142.19	206.24	263	179.69	215.76	307.58	349.83	153.19	311.02	212.4	288.6	241.35	194.35	191.98	146.78	266.59	209.92	318.95	238.61	277.76	146.4	258.69	356.57		2.5656	2.53356	2.80529	2.42492	2.97453	3.0018	2.89724	2.33914
TRINITY_DN10865_c0_g1_i1.p1	CAD8079250.1	unnamed protein product [Paramecium primaurelia]	K20032	ZDHHC13_17, HIP14; palmitoyltransferase ZDHHC13/17 [EC:2.3.1.225]	274	221.11	311	233.19	430.92	471.21	519	176.72	417	323	208	271	523.3	443.56	567.03	612.69	752	630.83	702.02	903.49	615.85	878.93	830.85	678.59	511.64	613.9	583.83	520.33	1194.92	953.59	1002.69	847.95	991.06	979.4	1001.83	923.35		3.14241	2.854	3.19535	2.94111	3.72574	3.854	4.01703	2.89142
TRINITY_DN1086_c0_g1_i1.p1	XP_001432696.1	uncharacterized protein GSPATT00034778001 [Paramecium tetraurelia]	K16803	CKAP5; cytoskeleton-associated protein 5	973	955	1511	827	2352	1966	2000	1139	1558	1362	1209	1467	3110	2633	3232	2888	3607	2595	2684	4333	2686	2796	2948	2932	1608	1706	1422	1712	2413	2077	2131	1914	2058	2436	2090	2150		3.26153	3.21723	3.72356	3.05311	4.43095	4.1914	4.2502	3.78241
TRINITY_DN10873_c0_g1_i2.p1					33	40	21	25	33	37	32	35	10	30	37	24	45	18	36	39	17	27	28	25	15	1	17	22	0	0	0	0	0	0	0	0	0	0	0	0		2.09761	2.31034	1.56071	1.81967	2.10434	2.24793	2.10434	2.45154
TRINITY_DN1087_c0_g1_i11.p1	CAD8136858.1	unnamed protein product [Paramecium pentaurelia]	K06126	COQ6; 4-hydroxy-3-polyprenylbenzoate 5-hydroxylase / 2-methoxy-6-polyp	164.55	193.82	325.24	88.37	226.87	366.45	280.38	0	291.65	182.43	0	0	386.99	430.34	186.93	522.7	499.91	78.41	756.12	768.62	328.88	705.49	656.16	572.28	234.28	379.45	297.38	228.8	519.48	480.96	605.83	374.5	613.2	738.7	552.92	848.9		1.54102	1.68706	2.16027	1.02148	1.85599	2.38957	2.11437	0
TRINITY_DN1087_c0_g1_i21.p1	CAD8136858.1	unnamed protein product [Paramecium pentaurelia]	K06126	COQ6; 4-hydroxy-3-polyprenylbenzoate 5-hydroxylase / 2-methoxy-6-polyp	271.76	138.82	151.19	185.58	623.46	495.24	519.48	245.56	353.18	116.61	225.15	305.61	609.56	242.24	670.83	567.47	599.48	673.33	646.51	1020.65	503.27	684.96	589.02	485.73	304.11	314.57	424.25	304.37	671.4	700.88	839.45	869.19	656.51	852.18	661.54	674.32		2.05311	1.36737	1.37851	1.65535	3.0268	2.74631	2.83592	2.20477
TRINITY_DN1087_c0_g1_i3.p1	CAD8136858.1	unnamed protein product [Paramecium pentaurelia]	K06126	COQ6; 4-hydroxy-3-polyprenylbenzoate 5-hydroxylase / 2-methoxy-6-polyp	391.63	340.77	410.59	471.96	803.54	657.47	729.02	381.6	403.18	379.11	505.19	557.82	700.3	590.36	694.87	535.34	518.98	536.73	605.16	719.33	497.76	695.11	448.26	435.11	424.85	502.41	451.04	513.28	1044.9	1073.94	1100.53	901.58	819.47	785.41	915.72	751.27		3.1177	2.9222	3.06695	3.36036	4.05572	3.79286	3.96532	3.39369
TRINITY_DN1087_c0_g1_i33.p1	CAD8136858.1	unnamed protein product [Paramecium pentaurelia]	K06126	COQ6; 4-hydroxy-3-polyprenylbenzoate 5-hydroxylase / 2-methoxy-6-polyp	94.6	223.84	126.52	123.04	223.34	104.36	334.88	323.9	74.96	225.45	340.83	288.33	471.62	173.98	251.1	209.55	213.12	413.06	139.18	166.92	228.01	339.37	218.25	130.56	120.94	60.24	43.87	119.04	257.07	380.59	256.83	218.98	309.74	287.89	390.54	178.67		1.0635	1.82782	1.22651	1.27501	1.83188	1.1375	2.30743	2.52356
TRINITY_DN1087_c0_g1_i39.p1	CAD8136858.1	unnamed protein product [Paramecium pentaurelia]	K03185	ubiH; 2-octaprenyl-6-methoxyphenol hydroxylase [EC:1.14.13.-]	515.28	564.75	610.48	393.12	850.35	744.1	596.15	391.52	470.89	335.29	309.98	381.31	804.3	622.43	751.07	683.35	790.73	760.91	647.04	986.28	500.68	516.92	602.63	487.22	648.01	623.22	617.76	709.43	1335.35	1294.47	1371.04	1090.53	974.08	1049.1	1173.5	972.54		3.7845	3.8885	3.89724	3.43029	4.45549	4.28096	4.01257	3.73769
TRINITY_DN10880_c0_g1_i2.p1	CAD8142575.1	unnamed protein product [Paramecium octaurelia]			582	463	639.15	481	585.77	595.59	630.37	177.48	534	413.51	302.89	444.34	855.11	475.94	670.54	748.9	706.74	593.95	683.88	833.04	553.81	690.34	702.29	577.41	1020.24	1009.58	763.56	987.59	1005.55	764.5	838.39	725.98	699.08	705.31	872.37	866.5		4.20867	3.88069	4.22188	3.95513	4.20945	4.24108	4.3512	2.96162
TRINITY_DN10880_c0_g2_i1.p1	CAD8135590.1	unnamed protein product [Paramecium octaurelia]			36.82	2.65	20.78	12.93	53.57	49	39.84	16.74	57.16	36	40.94	33.03	63	67.22	63	53.85	61.6	58	77.02	96.5	56.91	111	86.99	66.7	57	47	28.03	52	137.74	107.89	98.46	110.37	164.6	136.16	139.67	129.54		1.32769	0.15056	0.83996	0.613532	1.67356	1.59455	1.42223	0.903038
TRINITY_DN1088_c0_g1_i1.p1	CAD8061716.1	unnamed protein product [Paramecium primaurelia]			107.31	109.49	245.67	115.13	146.06	101.06	141.04	118.04	111.6	105.93	136.03	175.64	299.22	164.47	234.83	128.72	190.55	86.83	112.6	264.45	231.2	205.91	81.24	182.7	194.5	257.79	200.51	77.28	277.09	174.47	389.41	270.37	224.82	378.45	241.31	336.64		1.24489	1.25096	1.95606	1.30451	1.51096	1.19535	1.50589	1.54597
TRINITY_DN1088_c0_g1_i2.p1	CAD8081565.1	unnamed protein product [Paramecium sonneborni]			359.3	340.63	383.38	334.09	366.71	407.38	407.03	198.84	368.08	346.99	315.63	367.36	547.57	402.94	602.88	565.35	526.59	455.01	499.39	718.94	443.4	580.98	522.56	500.05	500.02	499.27	433	527.34	738.54	685.99	755.51	584.73	680.29	641.51	815.88	703.38		2.49057	2.40871	2.46205	2.40599	2.50335	2.63459	2.66448	2.08406
TRINITY_DN1088_c0_g1_i5.p1	CAD8061716.1	unnamed protein product [Paramecium primaurelia]			218.39	182.88	74.95	192.78	105.23	241.55	125.93	53.13	163.32	59.08	150.34	70	195.21	211.59	225.29	336.93	262.86	157.16	241.01	297.62	98.4	210.11	333.2	199.25	243.48	140.94	204.49	403.38	185.38	279.54	198.08	242.89	285.89	185.05	192.81	272.98		1.9222	1.72247	0.910733	1.79494	1.22033	2.02857	1.40054	0.895303
TRINITY_DN10898_c0_g1_i1.p1	CAD8113689.1	unnamed protein product [Paramecium sonneborni]			112	150	190	138	382	264	301	240	275	280	359	374	363	304	302	234	402	343	389	532	328	419	348	316	167	215	234	176	470	580	651	640	533	634	515	503		2.55827	2.90304	3.11437	2.82171	4.13914	3.65306	3.85898	3.84398
TRINITY_DN1089_c0_g1_i2.p1					80.39	105.88	86.05	78.68	137.79	120.64	135.5	41.38	92.56	62.27	48.38	55.25	241.18	111.85	142.42	118.54	148.02	154.78	142.33	206.51	116.3	175.87	124.68	98.85	139.51	142.58	127.19	134.54	221.63	218.14	211.88	201.3	190.96	217.26	217.05	236.25		2.96901	3.31325	2.96532	2.95791	3.67129	3.51096	3.69042	2.45943
TRINITY_DN1089_c0_g1_i4.p2					4.61	27.12	10.95	7.32	37.21	20.36	23.5	26.62	12.44	6.73	13.62	20.75	38.82	21.15	10.58	16.46	12.98	6.22	20.67	19.49	33.7	28.13	16.32	18.15	25.49	12.42	12.81	21.46	27.37	36.86	21.12	33.7	24.04	16.74	54.95	47.75		0.443607	1.64155	0.847997	0.659925	1.9782	1.39506	1.54102	1.87971
TRINITY_DN108_c0_g1_i5.p1	CAD8066279.1	unnamed protein product [Paramecium sonneborni]	K20242	EVI5; ecotropic viral integration site 5 protein	303.51	266.77	308.78	249.95	424.13	496.77	472.42	252.96	477.31	349.6	286.94	399.5	774.31	509.63	590.02	666.24	762.36	610.61	793.71	978.65	600.38	666.84	790.87	696.54	582.47	567.32	550.51	553.54	1094.33	943.57	925.47	812.24	975.01	881.25	1119.2	1010.8		2.08746	1.92979	2.0072	1.87578	2.45681	2.65306	2.62293	2.14731
TRINITY_DN108_c0_g1_i8.p1	CAD8164735.1	unnamed protein product [Paramecium pentaurelia]	K20242	EVI5; ecotropic viral integration site 5 protein	270.49	185.23	255.22	216.05	367.87	388.23	359.58	159.04	314.69	233.4	219.06	263.5	602.69	370.37	495.98	450.76	617.64	509.39	555.29	895.35	435.62	546.16	622.13	608.46	478.53	537.68	482.49	514.46	871.67	754.43	756.53	687.76	759.99	742.75	791.8	728.2		1.95977	1.56071	1.80735	1.72683	2.29278	2.35896	2.30159	1.65992
TRINITY_DN10903_c0_g1_i2.p1	CAD8201714.1	unnamed protein product [Paramecium pentaurelia]			32	32	47	25.4	29	57	65	19	40	23	12	25.15	55	46	67	87	86	60	105	112	69	90	115	70	92	114	79	98.96	93	89	110	84	96	81	95	113		0.565597	0.555816	0.722466	0.464668	0.516015	0.887525	1	0.443607
TRINITY_DN10907_c1_g1_i16.p1					1802.51	1364.39	1517.69	1463.41	712.67	873.16	679.5	1144.79	189.91	384.53	403.15	232.23	402.98	231.35	191.15	168.44	100.4	119.04	115.96	202.84	93.53	141.05	175.08	90.38	2.19	19.09	19.27	3.94	10.41	9.24	10.73	18.74	1	0	0	0		5.52638	5.11478	5.1643	5.23688	4.22497	4.51223	4.20163	5.22497
TRINITY_DN10912_c0_g3_i1.p1	CAD8079314.1	unnamed protein product [Paramecium sonneborni]			65.2	44.66	69.39	41.72	117.25	107.77	106.11	45.51	45.29	11.5	28	19.74	51.4	50.94	105.16	117.91	118.84	54.82	76.06	184.78	49.17	26.49	56.07	33.4	134.37	119.89	119.93	100.78	260.4	214.63	218.98	134.31	251.97	248.14	249.45	238.69		1.79077	1.41143	1.76977	1.36737	2.43029	2.34199	2.3505	1.66903
TRINITY_DN10912_c0_g3_i2.p1	CAD8079314.1	unnamed protein product [Paramecium sonneborni]			29.8	21.34	32.61	56.28	77.75	61.23	59.89	47.49	62.71	22.5	0	15.26	72.6	63.06	75.84	59.09	62.16	72.18	72.94	181.22	19.83	61.51	20.93	20.6	33.63	89.11	30.07	86.22	218.6	176.37	177.02	162.69	189.96	198.86	197.55	221.69		1.07724	0.831877	1.08406	1.63691	1.95606	1.7137	1.71809	1.70044
TRINITY_DN10913_c0_g2_i6.p1					56.13	40.65	51.19	29.17	116.86	92.19	107.61	74.52	139.45	87.56	73.85	109.39	140.89	94.19	96.87	98.4	110.47	116.08	140.46	146.52	118.98	239.75	171.8	109.89	53.57	90.5	85.6	65.22	157.09	112.51	154.44	137.08	171.16	193.21	202.81	152.76		2.02503	1.67807	1.84398	1.38405	2.88166	2.6017	2.81762	2.63227
TRINITY_DN10913_c0_g2_i9.p1					28.87	85.35	101.81	48.83	114.14	100.81	107.39	46.48	104.55	45.44	123.15	95.61	129.11	109.81	93.13	69.6	138.53	88.92	136.54	160.48	157.02	137.25	159.2	200.11	96.43	78.5	63.4	70.78	209.91	175.49	171.56	165.92	199.84	172.79	163.19	218.24		1.38957	2.52356	2.65306	1.91456	2.88753	2.74416	2.85	2.11437
TRINITY_DN10915_c0_g1_i1.p1					41	63	56	62	46	67	39	80	39	61	51	36	36	38	46	20	14	25	17	21	13	5	29	15	1	0	0	0	0	0	1	0	0	0	0	0		1.38957	1.79077	1.60407	1.79494	1.49057	1.87184	1.36737	2.33056
TRINITY_DN10916_c1_g4_i1.p1					199	141	133	163	84	89	85	101	51	88	131	42	205	113	129	102	39	49	48	42	25	66	38	32	0	0	0	0	0	0	2	0	0	0	0	0		2.95977	2.52105	2.37016	2.71809	1.94486	2.01436	1.98914	2.42761
TRINITY_DN10917_c0_g1_i2.p1	CAD8097237.1	unnamed protein product [Paramecium primaurelia]	K14689	SLC30A2, ZNT2; solute carrier family 30 (zinc transporter), member 2	108.35	125.2	150.12	130.17	138.61	210.45	187.03	62.44	123.1	85.18	72.94	42.38	182.5	123.56	224.42	242.88	221.59	239.53	227.04	373.69	145.41	195.27	222.04	209.68	305.84	363.85	295.47	302.54	431.52	329.42	346.57	289.65	392.24	310.05	401.01	395.57		2.08746	2.23573	2.36177	2.29866	2.35896	2.87184	2.75489	1.75702
TRINITY_DN10917_c0_g1_i3.p1	CAD8097237.1	unnamed protein product [Paramecium primaurelia]	K14689	SLC30A2, ZNT2; solute carrier family 30 (zinc transporter), member 2	318.65	260.8	290.88	229.83	317.39	340.55	386.97	133.56	286.9	195.82	87.06	164.62	485.5	254.44	442.58	477.12	521.41	451.47	478.96	603.31	320.59	460.73	509.96	449.32	585.16	536.15	475.53	598.46	735.48	625.58	672.43	535.35	612.76	608.95	547.99	669.43		3.42089	3.14405	3.19377	3.0054	3.40735	3.50843	3.71039	2.62761
TRINITY_DN10918_c0_g1_i2.p1	CAF0975000.1	unnamed protein product [Rotaria sp. Silwood1]			279	262	339	228	352	325	358	176	213	163	187	183	442	262	341	312	347	282	343	509	183	250	239	267	352	390	333	432	336	288	206	245	227	252	252	257		4.22342	4.12516	4.38543	3.96255	4.54102	4.44493	4.60763	3.92979
TRINITY_DN1091_c0_g1_i1.p1	CAD8189824.1	unnamed protein product [Paramecium octaurelia]			15.64	11	17.99	2.92	15.34	7.61	10.99	11.59	9.34	5.04	21.46	19.42	25.78	9.5	22	19.25	27.83	19.34	21.32	26.21	20.38	14.94	17.33	27.4	17.97	9.59	7.89	10.39	42.04	11.2	14.48	30.08	27.25	23.82	29.87	32.5		0.847997	0.641546	0.887525	0.201634	0.83996	0.475085	0.659925	0.815575
TRINITY_DN1091_c0_g1_i3.p1	CAD8102962.1	unnamed protein product [Paramecium sonneborni]			37.36	36	54.01	29.08	69.66	85.39	98.01	25.41	74.66	71.96	64.54	48.58	116.22	89.5	89	79.75	120.17	113.66	134.68	177.79	99.62	115.06	139.67	122.6	107.03	114.41	79.11	83.61	243.96	148.8	186.52	147.92	132.75	161.18	128.13	130.5		0.704872	0.678072	0.879706	0.575312	1.1177	1.29278	1.43296	0.632268
TRINITY_DN10929_c0_g1_i1.p1	CAD8066495.1	unnamed protein product [Paramecium sonneborni]			524.44	792.3	1102.84	362.91	1071	650.05	398.58	0	185.37	209.69	524.82	314.53	1113.2	620.78	651.47	1160.54	1302.44	678.64	713.82	580.03	927.81	1494.87	1617.7	1548	1269.88	917.94	732.1	612.45	1120.06	494.61	1385.64	626.78	831.57	84.77	1361.02	1161.83		3.45812	3.98823	4.34127	2.98732	4.40871	3.73877	3.13093	0
TRINITY_DN10929_c0_g1_i2.p1	CAD8177248.1	unnamed protein product [Paramecium octaurelia]	K03065	PSMC3, RPT5; 26S proteasome regulatory subunit T5	2133.56	1766.7	2415.16	2019.09	1375	1807.95	2021.42	1064	895.63	728.31	278.18	480.47	2652.8	1835.22	2283.53	1931.46	1425.56	1582.36	1704.18	3010.97	418.19	348.13	40.3	0	3290.12	3648.06	3179.9	4039.55	1697.94	1719.39	864.36	1235.22	1220.43	2218.23	888.98	1188.17		5.39335	5.10769	5.44626	5.31868	4.76713	5.15704	5.34908	4.75435
TRINITY_DN1092_c0_g1_i17.p1	CAD8192087.1	unnamed protein product [Paramecium pentaurelia]	K03327	SLC47A, MATE, DTX; MATE family, multidrug and toxin extrusion protein	8.15	25.96	49.46	28.44	56.16	34.51	42.06	11.64	37.43	41.13	11.52	46.76	70.7	76.06	43.61	55.24	83.48	49.47	101.44	129.27	40.65	72.14	60.95	41.86	83.32	75.03	61.68	61.78	109.54	99.43	62.1	106.83	73.91	43.28	110.43	79.71		0.298658	0.782409	1.18269	0.847997	1.35614	0.970854	1.1375	0.495695
TRINITY_DN1092_c0_g1_i26.p1	CAD8192087.1	unnamed protein product [Paramecium pentaurelia]			33.68	40.04	0	16.56	76.47	32.85	25.55	25.81	21.03	18.87	37.59	39.75	69.97	50.63	53.96	39.75	57.32	60.2	57.19	79.96	57.96	79.28	34.65	36.49	41.45	26.09	30.41	10.28	0	60.44	75.31	78.76	25.15	67.61	56.47	51.36		0.948601	1.0635	0	0.545968	1.63227	0.933573	0.782409	0.933573
TRINITY_DN10932_c0_g1_i1.p1	CAD8145895.1	unnamed protein product [Paramecium octaurelia]			30.69	21	37	22.3	76	33.23	58	13	41.62	26	19	21	52.65	39	33.8	37.82	81.09	43.65	75.62	128	71.73	54	90	91.48	79	77.22	85	60.88	130.06	144	98.57	89	135	130	113	118		1.12433	0.847997	1.20789	0.895303	1.96347	1.18903	1.71809	0.713696
TRINITY_DN10933_c0_g1_i1.p1	CAD8138819.1	unnamed protein product [Paramecium octaurelia]			157.08	143.39	242.21	139.31	243.45	238.31	240.46	140.27	206.54	145.15	103.42	166.21	524.84	322.31	415.28	368.65	399.15	426.96	427.74	618.41	307.64	424.73	432.27	357.69	240.86	316.73	250.35	299.36	468.21	369.02	423.21	402.37	450.96	476.66	447.6	551.12		2.09424	1.98185	2.49313	1.96717	2.59216	2.57531	2.61589	2.23573
TRINITY_DN10933_c0_g1_i2.p1	CAD8138819.1	unnamed protein product [Paramecium octaurelia]			14.92	42.61	29.79	9.69	111.55	68.69	94.54	32.73	95.46	92.85	135.58	100.79	87.16	104.69	82.72	93.35	126.85	142.04	127.26	173.59	74.36	72.27	97.73	85.31	10.14	40.27	24.65	30.64	225.79	289.98	232.79	215.63	198.04	242.34	300.4	192.88		0.389567	0.918386	0.659925	0.263034	1.73552	1.28688	1.60407	0.910733
TRINITY_DN10935_c0_g1_i2.p1	CAD8110112.1	unnamed protein product [Paramecium sonneborni]	K20876	NEK7; serine/threonine-protein kinase Nek7 [EC:2.7.11.34]	229.66	157.97	225.7	197.23	381.85	352.57	248.2	229.96	422.28	362.26	700.97	372.94	566.19	290.03	363.83	280.75	432.12	402.98	468.98	600.65	379.42	490.5	332.02	415.04	295.13	266.38	323.34	198.37	598.25	519.67	774.37	495.37	732.17	522.1	813.67	688.9		2.90689	2.43563	2.78031	2.72465	3.55336	3.45681	3.03562	3.21412
TRINITY_DN10935_c0_g1_i4.p2	XP_001458762.1	uncharacterized protein GSPATT00024093001 [Paramecium tetraurelia]	K20876	NEK7; serine/threonine-protein kinase Nek7 [EC:2.7.11.34]	96.34	121.03	153.3	70.77	191.15	166.43	204.8	163.04	168.72	130.74	23.03	266.06	255.81	175.97	229.17	191.25	214.88	198.02	171.02	315.35	356.58	280.5	466.98	241.96	162.87	200.62	163.66	222.63	326.75	350.33	354.63	503.63	344.83	547.9	319.33	373.1		1.89142	2.12433	2.31325	1.58496	2.66676	2.50843	2.78869	2.774
TRINITY_DN10937_c0_g2_i1.p1	XP_001445907.1	uncharacterized protein GSPATT00013940001 [Paramecium tetraurelia]			119.76	137.62	150	109	180	174	199.73	92	113.64	86	57.73	106	262.71	166.3	237	212.53	365	351	282.02	407.25	322.46	505	404	287	247.92	271.37	211.67	199.18	255.52	278.67	209.75	186.01	208.29	213.19	181.5	212.58		1.09761	1.19535	1.20163	1.02148	1.42761	1.40054	1.5509	1.07724
TRINITY_DN10938_c0_g1_i1.p1	XP_001441418.1	uncharacterized protein GSPATT00010255001 [Paramecium tetraurelia]			8.07	0	0	0	12.12	0	4.57	4.13	0	0	38.36	12.76	4.69	25.43	6.78	13.29	3.58	8.97	0	19.57	30.21	81.62	9.02	6.96	3.76	3.71	20.04	10.82	0	15.76	34.27	15.7	0	11.89	16.24	11.65		0.687061	0	0	0	0.933573	0	0.443607	0.485427
TRINITY_DN10938_c0_g1_i2.p1	CAD8171058.1	unnamed protein product [Paramecium octaurelia]			39.93	62	81	83	139.88	88	130.43	50.87	134	73	95.64	78.24	141.31	83.57	167.22	121.71	158.42	108.03	121	167.43	87.79	93.38	142.98	157.04	95.24	110.29	93.96	87.18	225	207.24	209.73	214.3	241	230.11	214.76	241.35		2.03562	2.53107	2.7761	2.91265	3.57168	2.98732	3.52105	2.59932
TRINITY_DN10939_c0_g2_i6.p1	CAD8196524.1	unnamed protein product [Paramecium octaurelia]			26.19	83.85	69.44	84.83	55.18	60.11	8.13	6.12	61.73	2.95	16.93	5.6	84.08	28.81	51.94	27.84	0	24.68	12.21	64.34	11.92	33.38	55.19	55.17	84.72	76.67	55.68	7.28	31.51	12.03	44.65	17.52	7.91	17.6	53.03	11.63		0.910733	1.9222	1.65535	1.95233	1.51096	1.59932	0.356144	0.333424
TRINITY_DN10939_c0_g2_i7.p1	CAD8104143.1	unnamed protein product [Paramecium primaurelia]	K15282	SLC44A3; solute carrier family 44 (choline transporter-like protein),	79.41	59.08	97.66	34.35	60.02	28.89	70.81	16.04	7.88	7.97	0	34.5	44.16	78.19	104.06	127.79	100.75	44.32	103.72	72.66	31.21	35.78	29.65	20.83	95.28	127.33	97.32	173.72	50.49	60.87	37.7	47.63	60.85	39.43	24.18	52.93		1.41684	1.15056	1.52607	0.782409	1.16993	0.678072	1.33342	0.516015
TRINITY_DN10939_c0_g3_i5.p2	CAD8114584.1	unnamed protein product [Paramecium sonneborni]	K03253	EIF3B; translation initiation factor 3 subunit B	1440	1339	1743	1176	2381	2275	2014.99	1122	5009.97	3786	3925	4384	3088	2283	2992	2838.99	3444	2843	3160	4214.97	4096.99	5845	5535	5169	3125	2921	2544	2743	7295	6149	5959	5363	5108.93	5252	6064	5375		3.60999	3.49313	3.74631	3.34483	4.27501	4.21878	4.08831	3.59455
TRINITY_DN10939_c0_g4_i1.p1	CAD8204187.1	unnamed protein product [Paramecium pentaurelia]			108	73	102	80	145	134	138	76	89	62	74	76	184	117	180	202	223	252	178	353	222	484	259	183	201	216	189	178	157	126	147	132	129	173	191	192		1.49057	1.1375	1.36177	1.22651	1.76977	1.69599	1.74846	1.38957
TRINITY_DN1093_c0_g1_i2.p1	CAD8084126.1	unnamed protein product [Paramecium sonneborni]			0	0	0	0	40.49	41.17	4.62	6.7	3.59	12.81	76.01	5.4	4.35	31.06	15.37	25.24	11.46	7.18	17.86	26.68	46.59	31.35	32.45	18.13	31.44	15.42	27.71	30.08	35.65	22.33	66.11	36.35	41.22	12.6	20.05	48.93		0	0	0	0	1.62761	1.65076	0.321928	0.526069
TRINITY_DN1093_c0_g1_i4.p1	CAD8084126.1	unnamed protein product [Paramecium sonneborni]			148	185	237	118	295.51	188.83	317.38	122.3	230.41	151.19	123.99	168.6	383.65	153.94	254.63	265.76	334.54	289.82	306.14	376.32	201.41	298.65	339.55	349.87	302.56	312.58	244.29	251.92	489.35	464.67	479.89	399.65	480.78	471.4	543.95	462.07		3.15218	3.42761	3.66448	2.87578	4.0635	3.47638	4.20242	3.22033
TRINITY_DN10943_c0_g1_i6.p2					131	164	162	145	95	105	147	131	73	91	66	50	38	60	42	49	25	31	20	51	25	4	23	15	3	6	2	2	3	0	2	0	0	2	0	0		3.35191	3.63575	3.53232	3.49825	2.94111	3.08066	3.54473	3.67469
TRINITY_DN10943_c0_g2_i3.p1					54.27	87.46	72.11	43.17	35.44	57.18	50.23	63.26	19	41.16	18.05	22.56	38	16	19.6	20.65	15.87	36	28	25	23	10.77	38	31.38	0	0	0	1	0	0	0	0	0	0	0	0		2.18587	2.73769	2.42492	1.94486	1.73118	2.25701	2.13422	2.65306
TRINITY_DN10944_c0_g2_i1.p2	CAD8088091.1	unnamed protein product [Paramecium primaurelia]			344	323	460	378	428	483	410	216	237	190	164	177	658	545	635	675	702	569	641	904	422	459	487	512	751	771	678	729	697	638	601	561	554	584	576	651		1.82375	1.74416	2.03914	1.926	2.04614	2.18587	2.0321	1.59932
TRINITY_DN10949_c0_g1_i1.p1	CAD8071148.1	unnamed protein product [Paramecium sonneborni]			317	314	338	227	351	349	329	129	324	302	242	298	281	231	325	374	417	399	445	475	501	515	706	699	261	253	194	256	424	391	433	332	720	628	747	775		3.26754	3.23726	3.24184	2.848	3.39094	3.39232	3.34767	2.45154
TRINITY_DN10949_c0_g3_i1.p1	CAD8195438.1	unnamed protein product [Paramecium octaurelia]			539	370.87	560	380	395	430.68	441	173	326	185.62	132.27	235	632	478.4	596.34	647.05	525.45	520.99	441.57	729	403.16	492.53	585.88	457.96	406.67	439.12	378.5	501.75	522	383.31	355.74	398.22	370.94	296.24	417.98	356.04		3.95699	3.44095	3.89433	3.4957	3.53232	3.65535	3.71918	2.79286
TRINITY_DN1094_c0_g1_i2.p1					52.54	59.52	196.03	83.08	12.39	76.88	49.29	0	16.26	0	0	10.67	143.07	78.09	108.73	80.34	68.81	40.88	80.02	68.18	43.76	42.05	34.18	21.63	155.07	103.22	120.66	151.63	35.12	56.19	10.16	81.71	31.3	58.98	14.76	54.35		1.36177	1.45943	2.67129	1.79909	0.454176	1.71809	1.32193	0
TRINITY_DN1094_c0_g1_i5.p1					32.46	44.48	81.04	64.92	14.53	43.12	30.71	15.03	3.74	13.61	8	5.33	71.93	43.91	46.27	40.66	32.37	36.12	21.98	72.82	12.24	41.95	20.25	20.37	105.93	83.21	81.15	111.37	37.35	26.95	30.1	45.54	33.7	14.77	43.95	36.67		0.963474	1.19535	1.67356	1.54102	0.505891	1.18269	0.941106	0.641546
TRINITY_DN10950_c0_g1_i15.p1					18.51	5.85	14	0.05	30.25	19.74	17.12	11.77	24.15	28.92	0	27.04	13.61	11.19	28.09	11.95	31.08	48.15	21.45	0	16.12	0	16.16	14.23	15.65	20.63	20.87	11.16	44.78	72.07	56.45	57.61	18.92	71.83	42.24	71.22		1.41684	0.604071	1.1177	0	1.89918	1.49057	1.37851	1.23879
TRINITY_DN10950_c0_g1_i16.p1					0	6.15	0	8.53	0	8.54	2.11	11.13	21.52	0	42	4.61	4.7	6.02	12.69	6.76	0	2.83	26.55	40.03	12.7	18	10.62	13.79	14.92	4.58	8.1	3.78	22.71	20.91	18.56	17.4	41.08	11.97	13.49	40.92		0	0.536053	0	0.713696	0	0.713696	0.214125	1.03562
TRINITY_DN10950_c0_g1_i32.p1					2.68	6	26	13.01	33.01	20.72	33.42	17.48	27.33	7.69	5	0	29.53	29	22	24	14.41	32.02	50	42.25	22.28	27	0	29.84	22.11	26.78	24.02	30.06	61.93	51.62	49.17	57.13	23.32	52.81	53.74	47.51		0.226509	0.475085	1.35614	0.887525	1.65076	1.23266	1.69153	1.29278
TRINITY_DN10952_c0_g1_i1.p1	CAD8162429.1	unnamed protein product [Paramecium octaurelia]			46	56	91	57	54	70	89	38	52	40	42	41	113	104	113	86	119	87	78	108	51	99	80	70	73	58	85	85	81	78	72	53	73	75	91	62		1.63227	1.81967	2.27202	1.85599	1.79077	2.07382	2.37016	1.68257
TRINITY_DN10953_c0_g1_i12.p2					177.94	152.57	165.47	191.11	158.64	137.32	213.78	604.72	362.7	139.45	140.68	136.35	109.64	82.83	116.99	136.42	172.5	144.13	174.53	268.35	287.91	189.37	164	127.23	574.94	707.23	640.64	578.32	2092.45	2919.66	2624.11	2245.17	1800.14	2252.62	2347.15	2420.31		2.63227	2.43296	2.44626	2.72465	2.488	2.32481	2.88753	4.55336
TRINITY_DN10953_c0_g1_i6.p1					233.87	191.43	269.53	303.89	115.3	131.68	128.09	89.28	9.3	14.55	8.1	5.65	91.36	64.17	85.01	92.58	37.5	25.87	13.47	119.65	26.09	94.63	0	8.77	666.06	751.27	1012.18	432.68	207.55	720.73	640.52	646.89	416.01	590.24	614.14	700.91		3.50208	3.22651	3.58376	3.85898	2.6017	2.774	2.76765	2.59216
TRINITY_DN10953_c0_g1_i9.p1					192.19	81	151	105	38.07	51	101.14	64	20	38	31.23	22	43	69	58	38	22	20	22	86	31	51	1	11	302	297.5	504.18	242	446	1163.62	816.37	611.94	618.85	760.13	910.7	875.79		3.01257	1.9782	2.61353	2.28688	1.25701	1.52607	2.26903	2
TRINITY_DN10955_c0_g2_i1.p1	CAD8137410.1	unnamed protein product [Paramecium pentaurelia]			1008	862	1183	871	1299	1380	1439	576	532	362	257	457	1944	1621	1864	1973	1901	1684	1798	2778	949	1097	1149	1089	1650	1820	1797	1837	2203	1831	1885	1657	1455	1398	1361	1502		3.90207	3.67243	4	3.70819	4.23419	4.32337	4.41616	3.47508
TRINITY_DN1095_c0_g1_i1.p1	CAD8124942.1	unnamed protein product [Paramecium sonneborni]	K01511	ENTPD5_6; ectonucleoside triphosphate diphosphohydrolase 5/6 [EC:3.6.1	31.66	39.27	49.6	60.03	658.93	795.52	809.19	281.63	13.11	16.47	18.9	10.69	91.84	38.16	45.71	64.61	291.12	200.6	270.72	419.81	44.88	8.51	47.57	39.63	30.46	33.84	33.42	30.29	48.6	69.56	49.75	47.77	67.19	44.18	60.48	49.45		1.26303	1.44361	1.59455	1.87578	4.90689	5.1819	5.23764	4.07553
TRINITY_DN1095_c0_g1_i7.p1	CAD8124942.1	unnamed protein product [Paramecium sonneborni]			23.34	2.73	19.4	13.97	360.07	440.48	524.81	271.37	27.89	9.53	23.1	33.31	22.16	24.84	14.29	28.39	87.88	75.4	104.28	72.19	22.12	44.49	15.43	25.37	16.54	24.16	22.58	10.71	68.4	67.44	66.25	49.23	71.81	79.82	61.52	60.55		1.01436	0.163499	0.831877	0.687061	4.05311	4.33842	4.61176	4.0036
TRINITY_DN10961_c1_g1_i1.p1					3	0	2	4	4	5	6	5	4	9	6	0	0	0	0	5	3	0	4	10	4	0	2	1	18	18	9	1	65	57	44	39	34	17	20	32		0.298658	0	0.189034	0.389567	0.389567	0.475085	0.555816	0.575312
TRINITY_DN10967_c0_g1_i13.p1	CAD8110336.1	unnamed protein product [Paramecium sonneborni]			0	0	0	24.66	20.76	0	23.2	0	172.88	25.92	0	76.24	0	0	0	17.18	0	0	0	0	0	12.89	13.55	0	0	0	0	0	34.71	31.2	0	15.82	20.54	81.81	88.99	0		0	0	0	1.56071	1.39506	0	1.52607	0
TRINITY_DN10967_c0_g1_i3.p1	CAD8110336.1	unnamed protein product [Paramecium sonneborni]			16.04	0	16.31	2.53	4.02	9.4	7.56	22.76	0.32	8.98	26.9	0	0	9.41	5.39	0	20.69	26.57	0	0	7.18	19.07	0	0	0	13.25	4.61	7	48.15	42.35	65.79	69.71	42.03	50.04	18.31	30.23		0.895303	0	0.85599	0.189034	0.286881	0.594549	0.505891	1.35614
TRINITY_DN10967_c0_g1_i6.p1	CAD8105448.1	unnamed protein product [Paramecium sonneborni]			0	88.35	93.99	25.35	53.53	62.14	109.6	32.51	99.43	71.63	122	139.36	106.76	78.4	62.22	65.07	104.75	78.37	99.82	24.56	54.29	215.57	73.36	131.78	0	25.57	35.32	81.82	140.77	199.65	177.28	164.58	108.54	12.82	157.78	89.9		0	1.87971	1.87184	0.831877	1.40054	1.54102	2.15704	1.18269
TRINITY_DN10967_c0_g1_i7.p1	CAD8105448.1	unnamed protein product [Paramecium sonneborni]			92.98	41.74	53.69	68.47	165.12	148.89	91.47	61.08	91.74	73.2	55.81	48.79	124.01	151.83	131.46	142.68	162.79	139.2	170.16	271.29	167.52	119.82	236.26	142.73	160.79	207.13	157.27	111.95	338.88	199.91	260.3	295.51	357.2	359.98	268.31	303.02		1.93357	1.16993	1.32193	1.62293	2.58015	2.46467	1.94111	1.74846
TRINITY_DN10967_c0_g1_i9.p1	CAD8110336.1	unnamed protein product [Paramecium sonneborni]			14.98	9.82	0	0	32.56	64.58	31.16	17.65	197.08	267.27	248.74	259.24	47.24	20.36	47.93	19.78	46.77	45.86	53.58	72.15	195.01	173.39	254.31	217.32	38.84	57.06	39.16	37.23	633.31	592.56	643.9	464.92	637.45	601.84	668.52	686.2		1.15056	0.83996	0	0	1.8679	2.65992	1.85599	1.50589
TRINITY_DN10968_c0_g2_i4.p1	CAD8164183.1	unnamed protein product [Paramecium octaurelia]			15.2	21	28.07	15	30.43	30.2	24.64	7.19	23	18.45	12	37	37.05	49.15	68.8	95.32	59.59	54.57	53.81	91	38.29	37.79	66.47	70.88	33.77	28.49	22.55	28.96	52.76	48.28	40.93	23.43	36.77	51.16	63.56	64.38		0.659925	0.847997	0.992768	0.659925	1.11103	1.11103	0.978196	0.432959
TRINITY_DN1096_c0_g1_i1.p1	CAD8058846.1	unnamed protein product [Paramecium primaurelia]			140	196	157	127	194	211	178	142	202	195	194	166	230	218	315	265	260	172	164	449	300	335	268	280	216	330	274	196	446	490	484	401	428	463	433	465		1.33342	1.62761	1.35614	1.25096	1.62293	1.7137	1.57046	1.56071
TRINITY_DN10970_c2_g2_i1.p2					197	160	208	171	56	62	75	106	5	1	14	5	125	52	63	101	72	97	105	132	12	24	43	10	0	0	0	1	0	1	0	0	0	0	0	0		3.62293	3.33628	3.59216	3.44758	2.07382	2.19849	2.44361	3.13258
TRINITY_DN10972_c0_g1_i5.p2	CAD8068576.1	unnamed protein product [Paramecium sonneborni]	K13289	CTSA, CPY; cathepsin A (carboxypeptidase C) [EC:3.4.16.5]	2768.9	2404.33	3024.24	2726	2968.68	3124.06	2991.97	1145.78	1863.48	1442.03	1219.58	1460.44	4489.01	2736.61	3929.07	4314.29	3657.25	3091.3	3621.58	4743.3	2162.06	2397.48	2611.06	2460.66	5726.75	5400.35	4700.51	5654.85	2783.4	2306.52	2201.06	2041.9	2278.39	2323.91	2429.36	2232.03		4.94673	4.72846	4.94673	4.926	5.03078	5.10894	5.08449	4.05918
TRINITY_DN10972_c0_g1_i7.p2	CAD8068576.1	unnamed protein product [Paramecium sonneborni]	K13289	CTSA, CPY; cathepsin A (carboxypeptidase C) [EC:3.4.16.5]	243.1	205.67	254.76	0	69.32	191.94	241.03	122.22	115.52	70.97	143.42	102.56	255.99	347.39	211.93	70.71	142.75	168.7	121.42	289.7	126.94	517.52	125.94	40.34	296.25	213.65	366.49	433.15	61.6	107.48	307.94	148.1	115.61	79.09	179.64	202.97		1.852	1.66448	1.80735	0	0.799087	1.60881	1.86394	1.41143
TRINITY_DN10973_c0_g2_i1.p1	CAD8147980.1	unnamed protein product [Paramecium pentaurelia]			162	129.16	156.66	155	111.79	146.32	160.62	8.66	139.88	175	93.5	29.73	170.27	204	174.83	174.81	177.46	144.63	215.8	184.47	104.77	277.04	194.47	64.54	255.87	236.88	184	234.57	361.56	298.8	319.2	162.34	207.26	329.8	353.79	197.42		2.46467	2.18587	2.32481	2.41684	2.03562	2.34483	2.48285	0.389567
TRINITY_DN10973_c0_g2_i2.p1	CAD8147980.1	unnamed protein product [Paramecium pentaurelia]			0	30.84	36.34	0	143.21	44.68	50.38	94.34	39.12	0	116.5	215.27	92.73	0	79.17	108.19	66.54	73.37	29.2	156.53	132.23	60.96	99.53	168.46	84.13	75.12	82	35.43	50.44	98.2	91.8	187.66	114.74	113.2	120.21	171.58		0	0.879706	0.941106	0	2.29572	1.15704	1.27501	2.10434
TRINITY_DN10974_c0_g1_i1.p1					31	23	23	25	63	45	57	33	10	3	7	21	46	37	33	50	54	30	66	56	14	18	20	11	45	18	44	31	33	43	28	45	30	14	32	23		1.3505	1.09761	1.04264	1.17632	2.04963	1.70487	1.97453	1.63227
TRINITY_DN10978_c0_g1_i2.p1	CAD8206906.1	unnamed protein product [Paramecium pentaurelia]	K02603	ORC1; origin recognition complex subunit 1	17.22	93.78	89.95	80.68	0	0	86.86	140.56	0	0	95.12	0	0	0	43.11	60.84	52.19	278.54	37.9	0	75.38	304.28	40.73	68.05	21.47	0	0	137.82	191.92	212.84	222.26	0	207.29	135.09	109.58	78.2		0.356144	1.32193	1.22651	1.21412	0	0	1.29278	1.96717
TRINITY_DN10978_c0_g1_i3.p1	CAD8206906.1	unnamed protein product [Paramecium pentaurelia]	K02603	ORC1; origin recognition complex subunit 1	275.32	168.37	0	64.24	0	234.74	336.68	0	212.07	126.34	0	52.2	282.49	164.48	363.74	440.44	169.91	0	137.92	597.08	238	2.09	341.3	132.47	481.98	539.84	511	3.1	614.74	501.44	461.87	649.58	443.37	425.88	70.96	395.12		2.44626	1.87971	0	1.02857	0	2.25701	2.7137	0
TRINITY_DN10978_c0_g1_i4.p1	CAD8206906.1	unnamed protein product [Paramecium pentaurelia]	K02603	ORC1; origin recognition complex subunit 1	0	0	269.68	124.43	339.88	144.77	0	19.7	0	124.59	109.88	185.2	172.12	212.19	123.14	0	246.25	178.65	245.85	0	0	118.09	0	218.05	0	0	0	463.88	108.13	66.86	102.04	0	127.93	249.05	621.38	349.35		0	0	2.31034	1.58496	2.67807	1.72683	0	0.485427
TRINITY_DN10978_c0_g1_i9.p1	CAD8200154.1	unnamed protein product [Paramecium octaurelia]	K16599	TTLL1; tubulin polyglutamylase TTLL1 [EC:6.3.2.61]	5.46	1.86	8.37	6.65	19.12	16.49	16.46	11.75	24.93	3.07	0	1.59	17.39	4.34	0	20.72	7.64	15.81	33.33	19.92	18.63	19.53	59.96	15.43	14.54	5.16	0	24.2	68.21	52.86	97.83	51.42	29.41	26.98	83.08	74.33		0.333424	0.124328	0.443607	0.389567	0.918386	0.823749	0.83996	0.765535
TRINITY_DN1097_c0_g1_i1.p1	CAD8185429.1	unnamed protein product [Paramecium pentaurelia]			243	220	258	141	288	233	244	90	851	637	648	603	377	215	283	297	356	322	311	441	746	924	1034	910	493	437	410	462	1292	1162	1159	908	1155	1022	1177	1063		3.65076	3.50462	3.6241	2.95606	3.87381	3.6017	3.69377	2.69153
TRINITY_DN10980_c0_g1_i1.p1	XP_001014167.2	transmembrane protein, putative [Tetrahymena thermophila SB210]			12.08	14	13	10	22	24.1	30	12	29.16	23	12	6	25	31	29.09	23	31	22	36	43	31.27	67.21	21	40.16	10	25	37	37	44.11	38	32.17	17	42	38	41	62.37		0.516015	0.575312	0.516015	0.443607	0.831877	0.895303	1.07039	0.632268
TRINITY_DN10980_c0_g1_i4.p1	XP_001014167.2	transmembrane protein, putative [Tetrahymena thermophila SB210]			142.19	129	183	80.99	220	207.9	168.04	113	144.5	147	86	116	287	165	275.18	255.48	220	215.92	300	225.85	195.15	232.92	265.23	202.14	169	163.09	146	187	314.69	329.02	276.67	270.02	362.54	251.06	363.74	397.36		2.60644	2.47508	2.81352	1.96717	3.14241	3.07895	2.83996	2.61824
TRINITY_DN10980_c0_g4_i1.p1	XP_001014167.2	transmembrane protein, putative [Tetrahymena thermophila SB210]			23	31	23	9	24	23	34	12	23	12	16	11	38	27	37	23	28	21	43	41	15	28	26	33	31	29	19	28	44	39	36	39	44	54	65	63		0.782409	0.970854	0.739848	0.356144	0.807355	0.782409	1.07039	0.565597
TRINITY_DN10981_c0_g1_i11.p1	CAD8153785.1	unnamed protein product [Paramecium octaurelia]			104.57	0	112.7	129.54	130.15	159.92	151.99	93.15	80.62	0	149.73	80.58	120.58	45.2	103.96	152.15	279.57	179.34	234.22	273.83	216.95	451.56	367.91	294.21	0	70.34	140.77	183.88	557.9	74.36	411.89	295.46	492.85	296.58	350.28	384.38		1.83996	0	1.82782	2.07382	2.06695	2.30451	2.27501	1.97085
TRINITY_DN10981_c0_g1_i22.p1	CAD8153785.1	unnamed protein product [Paramecium octaurelia]			0	102.49	70.54	0	54.32	0	0	0	92.91	204.61	0	130.26	115.53	152.52	126.69	47.64	0	30.26	32.44	50.14	102.76	0	0	0	155.1	132.23	56.16	46.47	0	539.92	253.79	175.39	67.57	234.42	170.85	84.61		0	1.79494	1.36737	0	1.21412	0	0	0
TRINITY_DN10981_c0_g1_i32.p1	CAD8153785.1	unnamed protein product [Paramecium octaurelia]			28.51	20.59	20.66	0	26.41	75.49	65.86	20.81	37.92	6.71	0	41.52	49.63	45.66	19.14	45.26	32.32	65.05	41.08	0	54.54	32.5	17.4	75.21	78.8	31.69	95.53	29.83	107.46	95.16	39.96	89.17	35.46	60.34	23.76	92.31		0.948601	0.731183	0.695994	0	0.887525	1.79077	1.67807	0.895303
TRINITY_DN10981_c0_g1_i4.p1	CAD8065510.1	unnamed protein product [Paramecium sonneborni]			3.08	15.17	8.1	0	4.05	14.75	17.53	0	25.44	12.58	0	12.84	3.34	7.62	7.43	0	16.81	2.06	26.25	28.12	12.52	9.86	23.2	25.67	32.01	37.27	9.49	20.79	44.41	45.88	34.66	41.16	46.29	39.25	49.9	56.32		0.275007	1.02148	0.594549	0	0.356144	1.01436	1.1635	0
TRINITY_DN10981_c0_g1_i50.p1	CAD8153785.1	unnamed protein product [Paramecium octaurelia]			11.85	14.75	0	0	32.09	20.29	48.63	0	10.9	0	15.05	25.29	0	0	56.16	7.97	38.3	57.32	15.21	62.4	16.74	22.74	21.38	23.41	14.19	58.27	12.2	6.03	29.79	59.85	31.46	57.94	20.35	68.1	64.34	25.26		0.475085	0.565597	0	0	1.04264	0.739848	1.40599	0
TRINITY_DN10981_c0_g1_i61.p1	CAD8153785.1	unnamed protein product [Paramecium octaurelia]			0	0	0	25.46	37.97	21.55	0	15.05	15.21	14.1	13.21	35.51	64.92	0	11.63	50.98	27	43.97	55.8	142.5	31.48	52.34	44.11	66.51	31.9	45.2	15.85	0	104.44	97.83	32.23	74.89	42.46	98.3	109.88	105.13		0	0	0	0.895303	1.18269	0.790772	0	0.722466
TRINITY_DN10981_c0_g2_i12.p1	XP_001424188.1	uncharacterized protein GSPATT00027822001 [Paramecium tetraurelia]			41.95	26.93	30.48	0	167.17	35.5	87.81	31.21	50.39	0	129.58	138.12	12.21	66.33	110.62	0	39.36	83.47	36.31	119.78	114.41	178.13	112.51	89.66	0	10.43	13.78	25.6	209.15	179.26	179.85	162.08	123.2	186.32	338.17	130.73		1.52607	1.13093	1.17632	0	3.08066	1.37851	2.33342	1.47508
TRINITY_DN10981_c0_g2_i6.p1	CAD8084699.1	unnamed protein product [Paramecium sonneborni]			91.05	80.07	134.52	136	260.83	263.5	272.19	138.79	292.61	253	143.42	247.88	230.79	105.67	107.38	191	378.64	282.53	350.69	395.22	402.59	459.87	466.49	463.34	151	153.57	126.22	112.4	233.85	314.74	387.15	322.92	442.8	410.68	326.83	465.27		2.37573	2.21412	2.74631	2.8679	3.69599	3.72028	3.7939	3.19219
TRINITY_DN1098_c0_g1_i2.p1	XP_001454384.1	uncharacterized protein GSPATT00020651001 [Paramecium tetraurelia]	K10848	ERCC4, XPF; DNA excision repair protein ERCC-4 [EC:3.1.-.-]	394.31	508.53	690.44	335.4	683.96	1035.99	1151.92	469.55	924.19	791.6	837.39	968.39	1256.32	1068.46	1377.93	1411.7	1549.78	1204.75	1399.15	1937.89	1179.4	1730.81	1502.57	1385.86	894.91	913.33	786.83	789.95	1671.89	1416.12	1493.33	1345.75	1836.99	1551.51	1830.02	1696.79		2.02148	2.28983	2.56071	1.848	2.64616	3.16993	3.34056	2.49313
TRINITY_DN1098_c0_g1_i7.p1	XP_001454384.1	uncharacterized protein GSPATT00020651001 [Paramecium tetraurelia]	K10848	ERCC4, XPF; DNA excision repair protein ERCC-4 [EC:3.1.-.-]	441.69	354.47	404.56	290.6	811.04	625.01	408.08	337.45	771.81	722.4	495.61	600.61	976.68	427.54	663.07	520.3	1050.22	991.25	888.85	1283.11	723.6	1000.19	1144.43	770.14	485.09	614.67	524.17	489.05	1040.11	950.88	1066.67	923.25	1157.01	1416.49	1313.98	1279.21		2.15056	1.8953	1.95606	1.70487	2.85997	2.54597	2.08746	2.1177
TRINITY_DN10990_c1_g3_i1.p2					296	194	242	271	162	171	135	183	283	451	453	317	213	166	142	185	73	77	130	139	58	82	71	42	4	1	2	3	4	1	1	0	0	0	0	0		3.47249	2.91456	3.10434	3.36317	2.70044	2.774	2.51854	3.16189
TRINITY_DN10993_c0_g1_i1.p1					57	83	77	46	144	134	151	64	143	93	132	188	136	98	111	106	112	104	125	205	136	236	199	180	94	92	87	88	131	172	137	167	159	184	192	191		3.34056	3.84197	3.66562	3.0993	4.61058	4.53854	4.72192	3.83289
TRINITY_DN10997_c0_g1_i4.p1	CAD8078605.1	unnamed protein product [Paramecium primaurelia]			1	2	0	2	12	2	2	2	57	32	18	32	4	2	3	13	3	1	11	5	38	59	65	98	2	4	13	7	41	16	16	23	87	120	115	123		0.0565835	0.0976108	0	0.0976108	0.516015	0.0976108	0.0976108	0.124328
TRINITY_DN10999_c0_g1_i4.p1					74	87	80	58	271	253	273	93	29	22	13	19	117	101	199	179	205	194	243	304	48	75	83	53	140	147	113	126	325	232	239	193	202	213	250	242		1.69599	1.848	1.69153	1.46467	3.19377	3.11437	3.24336	2.19535
TRINITY_DN1099_c0_g1_i1.p1	CAD8104312.1	unnamed protein product [Paramecium primaurelia]			324.03	334.35	336.12	262.8	368.47	384	462.29	171.26	200.5	129.45	165.75	186.99	501.17	289.33	399.53	439.32	525.82	420.91	423.11	656.17	283.21	360.79	373.64	430.63	427.01	434.93	409.36	393.68	449.91	428.43	505.63	353.7	402.83	447.86	340.62	331.07		2.45681	2.47508	2.39506	2.21412	2.59932	2.65535	2.91456	2.0036
TRINITY_DN1099_c0_g1_i2.p1	CAD8104312.1	unnamed protein product [Paramecium primaurelia]			467.97	418.65	500.88	376.2	685.53	632	714.71	305.74	662.5	524.55	533.25	510.01	939.83	679.67	763.47	810.68	769.18	632.09	804.89	1165.83	607.79	865.21	970.36	753.37	686.99	700.07	588.64	700.32	1703.09	1406.57	1398.37	1231.3	1395.17	1217.14	1491.38	1406.93		2.91265	2.75489	2.88753	2.64386	3.38957	3.28983	3.48285	2.68032
TRINITY_DN109_c0_g1_i8.p1	XP_004040116.1	Rab8-family small gtpase, putative [Ichthyophthirius multifiliis]			11.72	17.56	8.19	9.56	62.47	61.73	64.13	8.66	51.69	33.9	15.48	31.58	63.26	26.93	48.61	74.32	56.49	75.81	75.22	101.26	46.12	83.66	77.92	68.28	12.52	19.56	43.64	14.07	113.25	49.95	68.43	74.45	47.54	50.78	80.6	52.16		1.12433	1.46467	0.823749	0.9855	2.87184	2.87381	2.94486	1.08406
TRINITY_DN109_c0_g1_i9.p1	XP_004040116.1	Rab8-family small gtpase, putative [Ichthyophthirius multifiliis]			4.6	6.1	6.24	15.7	30.82	9.5	40.87	12.12	13.78	25.37	19.57	40.45	68.45	20.32	28.8	31.12	52.04	30.17	33.6	43.58	27.45	36.55	31.73	33.08	38.77	28.59	19.84	17.67	13.19	45.71	48.34	11.57	32.25	52.95	22.61	24.63		0.526069	0.669027	0.641546	1.34483	1.99639	0.948601	2.34767	1.32193
TRINITY_DN109_c0_g2_i4.p2					20.38	30.1	0	4.07	0	25.25	18.09	29.16	0	0	0	11.23	9.82	13.12	13.25	16.62	21.97	21.4	34.23	47.08	0	47.35	37.77	27.51	26.17	21.74	39.46	0	49.56	33.8	34.62	18.51	14.91	19.48	23.21	25.47		1.45418	1.82782	0	0.432959	0	1.67356	1.37851	2.0635
TRINITY_DN109_c0_g2_i7.p1					0	0	35.14	13.99	18.98	6.74	30.63	0	24.69	16.96	29.42	13.77	35.46	34.71	29.78	24.74	29.25	18.85	0	20.44	32.5	9.13	0	17.88	14.2	48.36	35.85	38.78	38.23	48.75	50.48	55.98	60.7	60.24	64.55	57.11		0	0	1.96717	1.17632	1.42761	0.687061	1.92979	0
TRINITY_DN11001_c0_g3_i2.p1					36.54	39.76	61.94	28.69	48.2	59.4	39.38	29.8	38	32	54	47	84.16	59.87	79.69	49.13	86	43.16	64.57	104.2	58.54	58.7	44.76	41.92	86.99	75.13	92.3	75.78	124.47	182.4	136.18	80.35	191.94	140.56	173.98	144.48		0.757023	0.799087	1.04963	0.62293	0.925999	1.07724	0.815575	0.773996
TRINITY_DN11001_c0_g3_i3.p1					0	4.24	9.06	11.31	21.8	7.69	26.62	13.2	0	0	0	0	26.45	13.13	8.31	29.87	0	21.84	30.43	9.8	22.48	69.3	36.24	33.06	8.01	45.87	24.7	26.22	56.52	78.6	39.53	41.23	87.06	57.99	90.02	51.97		0	0.189034	0.356144	0.475085	0.790772	0.333424	0.941106	0.650765
TRINITY_DN11008_c0_g1_i1.p1	XP_001445378.1	uncharacterized protein GSPATT00039258001 [Paramecium tetraurelia]			1235.8	1550.47	1914.04	1500.18	1126.92	1027.25	1324.5	565.9	626.61	605	538.17	170.3	1378.82	884.18	1204.39	1314.34	1042.81	1047.76	783.69	1450.97	477.39	819.83	821.77	861.32	2334.5	2084.88	1829.28	2491.5	1649.03	1306.52	1442.5	1177.28	1469.99	1154.97	1507.52	1195.71		5.22072	5.52136	5.71891	5.49889	5.08236	4.96209	5.35262	4.46858
TRINITY_DN11008_c0_g1_i3.p1	XP_001445378.1	uncharacterized protein GSPATT00039258001 [Paramecium tetraurelia]			0	0	87.85	0	0	0	0	0	31.58	0	0	396.95	472.9	198.71	112.49	0	0.01	0	314.53	0	72.91	0	41.07	0	0	123.3	0	0	87.17	188.67	2.15	192.98	0	164.51	0	144.06		0	0	1.73985	0	0	0	0	0
TRINITY_DN11008_c0_g1_i4.p1	XP_001445378.1	uncharacterized protein GSPATT00039258001 [Paramecium tetraurelia]			296.2	224.53	166.1	175.82	165.08	169.75	131.5	29.1	101.81	0	91.83	32.75	116.28	136.11	303.12	249.66	204.18	225.24	182.78	266.03	158.7	135.17	109.16	97.68	279.5	284.82	202.72	332.5	251.81	289.81	173.35	203.74	123.01	330.53	184.48	321.23		3.2854	2.91456	2.46205	2.63459	2.54844	2.58976	2.31615	1.0635
TRINITY_DN11008_c0_g2_i3.p1	CAD8098907.1	unnamed protein product [Paramecium sonneborni]			17.15	6.12	18.6	23.5	21.96	53.53	66.93	20.78	7.07	27.91	4.62	72.35	69.2	0	38.03	67.39	42.73	47.22	18.05	110.67	78.48	55.87	25.97	74.25	52.2	21.69	60.7	51.97	56.65	91.63	106.54	65.91	50.93	62.98	53.73	15.58		0.773996	0.321928	0.773996	0.992768	0.933573	1.69599	1.9486	1.07039
TRINITY_DN11008_c0_g2_i4.p1	XP_001441703.1	uncharacterized protein GSPATT00010505001 [Paramecium tetraurelia]			43.85	60.88	55.4	41.5	84.04	37.47	62.07	33.22	79.93	61.09	74.38	74.65	70.8	110	101.97	62.61	105.27	84.78	119.95	100.33	64.52	60.13	111.03	46.75	72.8	118.31	93.3	61.03	157.35	170.37	220.46	162.09	174.07	209.02	258.27	225.42		1.51602	1.82782	1.66448	1.46989	2.18587	1.37851	1.89142	1.48543
TRINITY_DN1100_c0_g1_i1.p1	CAD8133303.1	unnamed protein product [Paramecium octaurelia]	K20182	VPS33A; vacuolar protein sorting-associated protein 33A	391.27	325.96	394.56	260.01	483.37	469.31	429.8	143.01	331.11	262.97	164.96	219.66	616.07	483.9	610.09	629.77	756.69	604	620.89	773.26	557.13	622.02	674.85	612.02	725.36	702.32	721.66	704.44	1151.74	883.38	909.4	801.15	998.65	895.86	870.26	1103.05		3.66221	3.40327	3.56194	3.13258	3.9364	3.90497	3.81967	2.68257
TRINITY_DN1100_c0_g1_i7.p1	CAD8133303.1	unnamed protein product [Paramecium octaurelia]	K20182	VPS33A; vacuolar protein sorting-associated protein 33A	496.88	430.38	606.38	438.15	632.87	530.65	632.7	284.25	417.09	408.13	272.13	323.51	822.11	506.87	663.45	852.67	822.91	568.81	722.33	909.59	571.04	802.47	667.96	713.83	812.07	760.22	730.77	792.05	1053.8	973.01	942.43	740.77	906.2	810.91	996	817.83		4.0045	3.79286	4.16108	3.83996	4.32553	4.09424	4.36737	3.57894
TRINITY_DN11015_c0_g1_i4.p1	CAD8066875.1	unnamed protein product [Paramecium sonneborni]			23.23	0	45.94	0	26.99	3.59	23.79	35.78	11.4	18.48	0	45.42	107.76	64.61	51.94	25.41	10.61	17.63	33.82	75.46	52.71	28.09	17.78	0	55.2	60.21	31.18	41.36	114.43	36.57	38.57	99.42	83.93	83.87	151.78	58.77		0.970854	0	1.46467	0	1.08406	0.201634	1.0072	1.53107
TRINITY_DN11015_c0_g1_i6.p1	CAD8066875.1	unnamed protein product [Paramecium sonneborni]			15.11	41.5	18.15	47	23.45	53.08	29.02	0	25.18	27.66	55.27	4.97	0	0	23.39	17.98	33.46	71.52	32.41	23.41	26.86	64.51	50.31	38.87	63.1	7.45	34.45	33.27	12.25	50.51	93.86	9.01	34.64	23.05	12.51	57.23		0.713696	1.45418	0.773996	1.58496	0.992768	1.70487	1.17632	0
TRINITY_DN11016_c0_g2_i3.p1					2	2	0	0	4	6	1	5	12	3	14	11	4	3	4	6	4	0	0	9	8	6	2	6	5	7	4	4	25	28	15	27	22	30	16	22		0.411426	0.411426	0	0	0.739848	1.02148	0.226509	1.04963
TRINITY_DN11018_c0_g1_i1.p1	XP_001436410.1	uncharacterized protein GSPATT00007225001 [Paramecium tetraurelia]			109.63	153	151	133	260.33	272	297	156.76	118	120	121	144	345.61	246.23	348.26	358.3	444	341	388.51	562.21	199.51	225	232.75	197	332.21	450.39	394.78	356.61	372.94	342	373.2	404.98	319.49	377.1	344	375.61		1.96717	2.32481	2.22959	2.18269	2.97636	3.03914	3.18269	2.65306
TRINITY_DN1101_c0_g1_i11.p1	CAD8163359.1	unnamed protein product [Paramecium octaurelia]			95.83	167.27	191.69	110	316.28	224.79	287.99	180.78	181.51	156.74	181.37	240.96	385.55	232.85	370.42	281.54	277.7	149.64	261.84	398.13	216.91	286.88	237.09	231.11	226.37	280.83	240.79	254.34	402.99	456.32	445.52	322.14	407.28	417.66	369.78	387.98		1.5008	2.04963	2.12102	1.63227	2.80529	2.40054	2.72683	2.42761
TRINITY_DN1101_c0_g1_i5.p1	CAD8163359.1	unnamed protein product [Paramecium octaurelia]			54.3	72.13	95.06	68.41	232.59	187.69	202.26	155.42	179.88	167.49	181.68	214.18	184.36	151.49	200.92	128.32	202.89	145	223.52	269.62	148.83	194	150.53	146.74	161.59	149.29	163.16	163.43	327.64	385.06	443.41	338.39	308.87	423.84	372.27	406.91		1.52607	1.79077	2.01078	1.75702	3.16993	2.90689	3.0321	2.97085
TRINITY_DN1101_c0_g1_i7.p1	CAD8163359.1	unnamed protein product [Paramecium octaurelia]	K24155	DMXL, DMX, RAV1; rabconnectin-3a	64.88	56.09	55.31	48	97.48	112.51	103.69	32.22	59.99	38.26	4.38	26.04	111.45	136.67	207.94	163.3	112.92	131.36	132.16	291.87	100.09	108.12	113.55	155.89	174.39	134.71	127.21	113.64	216.89	208.39	151.26	139.86	122.18	204.27	178.15	186.31		0.62293	0.545968	0.505891	0.485427	0.847997	0.948601	0.910733	0.422233
TRINITY_DN1101_c0_g1_i9.p1	CAD8163359.1	unnamed protein product [Paramecium octaurelia]			12.99	13.51	26.94	7.59	28.65	36.01	31.06	28.58	10.63	15.51	15.57	24.82	38.64	22.99	32.71	16.84	48.49	31	31.48	34.38	26.17	12	37.82	30.26	25.65	27.17	42.84	26.58	75.47	55.23	38.82	57.61	51.66	91.23	95.79	64.8		1.0072	1.02857	1.56071	0.678072	1.69153	1.94111	1.80735	1.94486
TRINITY_DN11023_c0_g2_i1.p1					78.37	41.3	32.22	43.25	0	0	0	0	0	0	0	0	3	6	7	6	0	0	0	0	0	0	0	0	290.57	312.9	278.52	199.91	0	0	0	0	0	0	1	0		2.4957	1.774	1.46989	1.84398	0	0	0	0
TRINITY_DN11036_c0_g1_i1.p1					3.95	5.19	25.05	0	37.86	12.27	24.18	20.64	24.32	8.43	30.52	27.56	25.33	37.41	30.19	15.99	32.19	27.58	22.9	48.39	32.48	24.13	22.25	22.28	10.48	25.53	19.86	7.24	18.8	11.9	18.21	19.6	28.53	31.59	21.57	33.33		0.263034	0.333424	1.11103	0	1.53107	0.695994	1.16993	1.21412
TRINITY_DN11036_c0_g1_i2.p1					64.05	67.81	59.95	76	82.14	81.73	95.82	59.36	61.68	79.57	90.48	52.44	150.67	48.59	107.81	78.01	82.81	84.42	63.1	150.61	88.52	105.87	137.75	76.72	78.52	76.47	79.14	74.76	73.2	116.1	91.79	96.4	98.47	102.41	93.43	103.67		2.10434	2.15381	1.94486	2.30451	2.38128	2.38681	2.6017	2.28983
TRINITY_DN1103_c0_g1_i1.p1	XP_001448348.1	uncharacterized protein GSPATT00015810001 [Paramecium tetraurelia]	K14951	ATP13A3_4_5; cation-transporting P-type ATPase 13A3/4/5 [EC:7.2.2.-]	319	289	413	313	649	691	672	267	437	346	234	336	699	542	746	789	1170	1010	1016	1495	734	933	1012	835	310	428	348	343	1142	932	1076	965	1278	1139	1234	1204		2.59694	2.45943	2.80529	2.57531	3.48285	3.57289	3.56925	2.66903
TRINITY_DN11041_c0_g1_i1.p1	CAD8191484.1	unnamed protein product [Paramecium pentaurelia]			4428	4139	4780	3782	7652	8109	7967	3144	8694	6688	5007	6369	10244	6719	8979	8690	9194	7454	8696	11421	7529	11253	10845	9947	5208	5282	4369	5214	8865	7054	7947	6745	6706	6066	7242	6677		8.15173	8.04177	8.15223	7.93923	8.93793	9.03584	9.041	8.01145
TRINITY_DN11044_c0_g1_i1.p1					15.61	28.13	53.48	57.19	186.74	70.02	87.46	40.89	19.52	2.17	54.3	13	26	26	46.12	35.76	53.33	17.78	43.72	244.57	35.57	63.65	21	3	213.57	239.52	258.17	152.72	1296	1138.15	1060.02	875.25	953.37	856.84	1064.4	1066.63		1.02857	1.52105	2.11103	2.28392	3.75382	2.51854	2.81558	2.16993
TRINITY_DN11044_c0_g1_i2.p1					11.39	4.87	12.52	7.81	33.26	29.98	20.54	15.11	8.48	10.83	2.7	0	7	1	15.88	3.24	11.67	2.22	7.28	31.43	21.43	27.35	12	0	38.43	52.48	41.83	24.28	185	221.85	188.98	120.75	163.63	196.16	194.6	226.37		0.799087	0.389567	0.807355	0.594549	1.65992	1.5656	1.24489	1.16993
TRINITY_DN11044_c0_g2_i6.p1					0	0	0	0	0	3	7	0	0	0	0	0	0	5	0	0	5	0	0	12.23	8	6	0	0	10	0	6.36	10.65	35.69	67.93	61.46	71.74	40.09	41.73	49.6	43.31		0	0	0	0	0	0.411426	0.831877	0
TRINITY_DN11046_c0_g2_i2.p1					9.99	7.32	0	15	13	17.02	19.99	4.97	11	0	0	0	20.84	12.74	9.7	19.5	10.14	22	15.42	12.62	15.58	0	14.34	4.95	5.96	3.9	8.98	18.7	26.38	16.4	25.58	11.97	25	19.94	41.27	25.97		0.713696	0.545968	0	0.978196	0.871844	1.07039	1.21412	0.495695
TRINITY_DN11049_c0_g1_i2.p1	CAD8102283.1	unnamed protein product [Paramecium primaurelia]			261	279	339	178	369	360	439	219	394	312	318	298	376	192.93	309.62	285	145.3	304	291	414	266.73	399	439	316	308	283	240	262	500	530	464.01	455	347.04	418	471	354		3.17153	3.24031	3.40054	2.69599	3.61471	3.59096	3.88753	3.2555
TRINITY_DN11049_c0_g2_i1.p1					3	2	17	4	6	4	2	0	1	1	2	1	1	1	12	8	10	1	0	2	5	0	10	7	10	8	21	10	7	12	9	8	0	6	6	6		0.555816	0.400538	1.81967	0.722466	0.970854	0.722466	0.411426	0
TRINITY_DN1104_c0_g1_i1.p1					33	21	40	36	44	40	47	22	18	16	15	11	77	63	62	53	74	69	63	89	20	31	32	15	53	87	73	52	94	129	114	103	59	57	54	63		2.1635	1.68257	2.30743	2.28096	2.50335	2.40871	2.62059	1.99277
TRINITY_DN11050_c0_g1_i1.p1	CAD8055511.1	unnamed protein product [Paramecium sonneborni]			52.18	53.36	90.8	79.04	72	61.82	76	47	52.54	39.8	61.95	57.51	163.09	95.8	113.11	88.08	71.77	75.32	72.9	71.17	73.98	80.33	64.78	63.64	60.9	77.12	62.64	61.54	70.21	59	57.3	53.56	71.03	68.05	78.55	103.67		2.72247	2.74631	3.33914	3.26754	3.13422	2.95977	3.24489	2.90304
TRINITY_DN11050_c0_g1_i2.p1					14.82	10.64	16.2	1.96	0	13.18	0	0	1.46	13.2	6.05	7.49	20.91	26.2	12.89	10.92	8.23	12.68	7.1	9.83	11.02	12.67	15.22	15.36	12.1	5.88	8.36	7.46	7.79	0	16.7	23.44	2.97	15.95	17.45	10.33		1.32193	1.04963	1.33914	0.263034	0	1.23879	0	0
TRINITY_DN11050_c0_g2_i1.p1					0	67.57	42.41	145.49	216.17	158.59	117.1	264	129.64	13.24	0	66.05	77.43	79.19	152.45	99.5	50.1	28.3	61.17	0	207.73	223.36	355	101.06	172.22	179.2	58.54	198.87	81.65	104.13	77.73	39.64	163.39	145.71	211.46	153.3		0	1.15056	0.773996	1.87578	2.29866	1.95977	1.67356	2.8339
TRINITY_DN11050_c0_g2_i2.p1					517	401.43	651.59	336.51	373.83	520.41	503.9	0	298.36	331.76	263	222.95	895.57	551.81	629.55	762.5	913.9	856.7	763.83	1212	440.27	580.64	559	764.94	756.78	932.8	886.46	816.13	1387.35	1016.87	1191.27	960.36	945.61	1056.29	1024.54	1114.7		3.39917	3.05311	3.58856	2.854	2.97269	3.40327	3.39506	0
TRINITY_DN11052_c0_g2_i3.p6					278	273	325	287	197	190	190	203	411	668	719	344	171	161	120	103	113	178	129	95	202	384	310	166	1	0	0	1	0	0	1	2	0	0	4	1		2.73985	2.70044	2.82782	2.78241	2.32193	2.28688	2.31325	2.64847
TRINITY_DN11053_c0_g1_i4.p1	CAD8078107.1	unnamed protein product [Paramecium primaurelia]			24	33	26	36	52	40	43	19	18	34	29	35	53	26	41	39	41	64	40	107	34	37	40	24	32	61	37	27	123	119	130	94	102	129	116	129		1.04963	1.29866	1.04963	1.38957	1.73118	1.48543	1.57046	1.05658
TRINITY_DN11053_c1_g1_i1.p1	CAD8139941.1	unnamed protein product [Paramecium octaurelia]			283.14	208.17	272.52	279	316.85	335	312.65	146.99	243	140.21	129.63	142.77	437.86	337.87	405.25	422.22	455.49	385.42	445.18	483.54	327.64	301.35	380.36	376.45	290.61	352.61	270.25	296.05	463.61	363.8	444.71	356.49	472.37	392.89	406.35	457.89		4.23802	3.80941	4.08236	4.23113	4.39094	4.48156	4.41549	3.6837
TRINITY_DN11053_c1_g1_i2.p1	CAD8139941.1	unnamed protein product [Paramecium octaurelia]			2.86	5.83	15.48	0	8.15	0	27.35	16.01	3	5.79	26.37	35.23	26.14	16.13	30.75	19.78	29.51	10.58	15.82	50.46	30.36	90.65	35.64	17.55	18.39	18.39	9.75	29.95	14.39	36.2	51.29	36.51	35.63	39.11	72.65	30.11		0.226509	0.432959	0.903038	0	0.584963	0	1.43829	1.1635
TRINITY_DN11055_c0_g1_i1.p1	CAD8059481.1	unnamed protein product [Paramecium sonneborni]	K20408	WDR24, SEA2; SEA/GATOR complex protein SEA2/WDR24	29.55	53.9	73.06	33.4	67.36	149.32	75.55	70.97	74.4	47.8	3.81	72.87	100.55	57.68	111.85	121.76	105.75	102.34	152.72	132.11	116.35	71.04	116.17	105.17	102.17	180.76	192.13	152.24	154.2	150.12	183.44	152.94	135.91	136.35	154.46	260.85		0.815575	1.24489	1.44361	0.895303	1.44361	2.27501	1.58015	1.73118
TRINITY_DN11055_c0_g1_i2.p1	CAD8059481.1	unnamed protein product [Paramecium sonneborni]	K20408	WDR24, SEA2; SEA/GATOR complex protein SEA2/WDR24	81.29	55.34	58.8	43.81	96.9	51.17	96.7	0	69.86	17.57	69.3	2.03	125.33	18.23	13.75	77.82	91.28	92.01	43.86	123.03	42.09	108.89	108.14	108.93	98.3	35.52	66.87	76.89	264.48	202.37	184.38	167.12	215.89	236.59	187.43	140.23		1.65535	1.28688	1.28096	1.11103	1.82375	1.23266	1.852	0
TRINITY_DN11055_c0_g1_i4.p1	CAD8056594.1	unnamed protein product [Paramecium sonneborni]	K20408	WDR24, SEA2; SEA/GATOR complex protein SEA2/WDR24	15.16	21.76	15.14	16.79	58.74	20.51	30.75	31.03	33.75	56.63	10.89	23.09	76.12	106.08	97.41	67.42	68.96	28.65	62.42	155.86	75.56	57.07	12.68	53.9	25.53	73.72	14	28.87	115.32	113.51	151.18	70.95	158.2	148.06	138.1	53.92		0.475085	0.632268	0.443607	0.516015	1.32193	0.613532	0.85599	1.01436
TRINITY_DN11057_c0_g1_i1.p1	CAD8192311.1	unnamed protein product [Paramecium pentaurelia]			63.21	64.54	75.96	52	96.53	93.82	121.24	33.23	176.07	165.87	119.88	170.32	102.59	58.78	127.25	110.29	148.61	138.15	103.27	136.08	211.13	247.49	342.5	339.43	84.69	87.96	73.64	71.15	339.34	302.61	407.1	255.98	567.3	447.71	489.75	461.49		1.09761	1.09761	1.16993	0.956057	1.44361	1.42223	1.69153	0.815575
TRINITY_DN11057_c0_g1_i2.p1	CAD8192311.1	unnamed protein product [Paramecium pentaurelia]			12.79	14.46	5.04	0	29.47	29.18	27.76	28.77	78.93	46.13	8.12	21.68	64.41	54.22	36.75	30.71	87.39	63.85	49.73	130.92	70.87	63.51	166.5	109.57	46.31	51.04	43.36	50.85	197.66	95.39	84.9	97.02	181.7	192.29	195.25	218.51		0.298658	0.321928	0.111031	0	0.604071	0.594549	0.584963	0.722466
TRINITY_DN11059_c0_g1_i1.p1	XP_001430716.1	uncharacterized protein GSPATT00033171001 [Paramecium tetraurelia]			27	0	0	27	36	37	48	0	0	0	0	12	0	0	15	0	0	17.46	18	0	0	0	0	17	0	58	0	0	50.05	75	71.02	73	0	98.94	101	93.98		1.1635	0	0	1.16993	1.40599	1.43829	1.70487	0
TRINITY_DN11059_c0_g1_i4.p1	XP_001430716.1	uncharacterized protein GSPATT00033171001 [Paramecium tetraurelia]			0	24	48	0	0	0	0	16	14	27	12	0	12	15	0	31	17	2.54	0	52	20	14	23	0	59	0	49	55	63.95	0	38.98	0	94	9.06	0	0.02		0	1.07724	1.61824	0	0	0	0	0.970854
TRINITY_DN1105_c0_g1_i1.p1	CAD8200166.1	unnamed protein product [Paramecium octaurelia]	K02437	gcvH, GCSH; glycine cleavage system H protein	10	12	20	13	14.84	15	17	16	20	18	18	19	30	13	20	20	21	7	14.36	17	20.79	28.73	22.75	35	24	16	17	11	36	38.23	31.88	14	28	36	40	23.75		0.847997	0.963474	1.31615	1.03562	1.13093	1.15056	1.26903	1.40054
TRINITY_DN1105_c0_g1_i3.p1	CAD8200166.1	unnamed protein product [Paramecium octaurelia]			11	7	7	8	16.16	19	17	12	19	16	21	20	20	22	14	7	12	10	17.64	10	6.21	23.27	8.25	24	22	18	16	32	25	42.77	45.12	31	46	32	29	43.25		0.847997	0.584963	0.555816	0.669027	1.1177	1.25701	1.18269	1.07724
TRINITY_DN11064_c0_g1_i40.p3					839.31	762.43	737.57	700.45	621.63	445.69	525.23	632.89	78.1	79.27	196.65	63.16	203.09	212.76	231.66	173.16	136.67	209.54	194.06	301.61	129.33	101.7	148.8	72.87	0	2.86	5.63	0	2.9	0	1.35	6.03	0	0	0	4		4.24413	4.09339	3.9514	4.0009	3.8268	3.39369	3.6427	4.18587
TRINITY_DN11064_c0_g1_i42.p3					1792.65	968.43	1292.78	1328.53	724.87	978.98	799.69	1099.02	138.74	307.11	382.1	123.24	401.77	361.44	265.73	277.28	271.16	250.16	332.87	451.84	128.16	357.45	185.23	74.58	0	0.42	0	0	0	0	11.26	10.1	0	0	1	0		5.82477	4.9397	5.24527	5.40701	4.5472	4.97407	4.72574	5.47346
TRINITY_DN11064_c0_g2_i5.p1					316.3	324.75	299	321.07	212.66	253.65	266	303.12	35.47	101.82	113	54.28	139	108.07	122	132.78	146	203.96	216.8	238.89	111.16	173	145	78	4	5	0	0	1	3	0	8	0	0	0	0		3.11936	3.13586	2.94111	3.14241	2.61589	2.83996	2.92979	3.37434
TRINITY_DN11065_c0_g1_i8.p1	CAD8122895.1	unnamed protein product [Paramecium sonneborni]			29.08	30.54	46.85	25.87	30.26	24.14	32.95	0.38	15.6	22	27.47	29	47.61	41.05	34.87	43.54	44.86	23.89	21.97	53.48	22.12	32	53.21	32.28	61	11.11	21.33	19.84	15.87	0.75	31.24	8.26	23.96	48.85	14.62	15.38		1.03562	1.0635	1.35614	0.956057	1.0635	0.903038	1.15056	0.0285692
TRINITY_DN1106_c0_g1_i11.p2	CAD8101915.1	unnamed protein product [Paramecium primaurelia]	K19041	RNF38_44; E3 ubiquitin-protein ligase RNF38/44 [EC:2.3.2.27]	0	4.08	0	207.52	0	0	400.08	0	0	0	0	0	60.88	0.3	25.66	547.21	617.67	453.44	238.08	718.09	388.77	88.52	466.44	0	0	138.76	87.04	0	0	413	141.4	0	0	0	0	0		0	0.137504	0	2.60881	0	0	3.46336	0
TRINITY_DN1106_c0_g1_i13.p2	CAD8101915.1	unnamed protein product [Paramecium primaurelia]	K19041	RNF38_44; E3 ubiquitin-protein ligase RNF38/44 [EC:2.3.2.27]	319.33	265.83	806.79	200.16	658.24	174.42	397.69	782.09	814.12	452.51	351.55	1020.25	1195.13	429.12	869.15	502.3	905.37	752.23	578.99	939.94	870.54	1842.05	350.22	1177.63	844.01	326.81	499.08	705.67	1312.76	1574.97	1871.77	862.48	2268.05	2297.98	1613.56	1471.39		3.13914	2.88947	4.25626	2.56316	4.08576	2.39506	3.45286	4.66164
TRINITY_DN1106_c0_g1_i3.p2	CAD8101915.1	unnamed protein product [Paramecium primaurelia]	K19041	RNF38_44; E3 ubiquitin-protein ligase RNF38/44 [EC:2.3.2.27]	102.1	147.03	71.21	81.09	516.74	294.43	367.12	372.89	584.99	744.94	1005.16	1022.42	408.93	358.78	370.65	220.49	419.96	366.81	429.39	532.83	617.25	644.68	458.77	378.45	191.99	216.85	203.76	200.3	474.26	834.82	1072.12	961.74	856.38	903.81	1131.64	866.47		1.80323	2.18269	1.37851	1.58015	3.75809	3.0321	3.34767	3.65306
TRINITY_DN1106_c0_g1_i4.p2	CAD8101915.1	unnamed protein product [Paramecium primaurelia]	K19041	RNF38_44; E3 ubiquitin-protein ligase RNF38/44 [EC:2.3.2.27]	268.57	333.07	0	162.23	527.02	985.15	512.11	0.02	860.89	790.55	1250.29	298.32	11.05	480.8	75.54	0	0	1.52	591.53	268.14	323.44	62.74	980.57	338.92	0	567.58	352.12	114.03	1950.98	1213.21	1275.71	2281.78	475.57	722.21	1530.8	1251.14		2.93357	3.19061	0	2.33056	3.80219	4.66391	3.80426	0
TRINITY_DN11070_c0_g1_i2.p1	CAD8064884.1	unnamed protein product [Paramecium primaurelia]			112	71	70	99	0	2	0	0	0	0	0	0	12	6	3	2	0	0	0	0	0	0	0	0	368	635	506	349	0	0	0	1	0	0	0	0		2.25399	1.74846	1.66448	2.12102	0	0.0976108	0	0
TRINITY_DN11071_c0_g2_i4.p1					11.17	11.38	6.09	6	8.14	28.28	15	34.97	4	9	12	4	8	11	4	8	5	9	12	10	8	18	2	7	5	0	0	0	0	0	0	0	0	0	0	0		1.23879	1.25701	0.765535	0.807355	1	2.18269	1.54102	2.69822
TRINITY_DN11073_c0_g1_i2.p1	CAD8168165.1	unnamed protein product [Paramecium pentaurelia]			0	120.86	0	0	88.57	75.37	95.7	86.57	0	0	395.35	61.24	143.64	114.38	93.2	25.09	63.39	42.42	69.57	36.54	120.89	0	37.32	0	116.27	27.93	148.63	210.02	134.29	115.96	74.93	117.65	185.8	69.85	19.96	214.77		0	1.15704	0	0	0.933573	0.831877	1.0072	1.09761
TRINITY_DN11073_c0_g1_i5.p1	CAD8168165.1	unnamed protein product [Paramecium pentaurelia]			482.79	253.14	497.81	390	518.82	498.63	449.14	175.91	578.61	441.78	0	335.8	628.96	464.14	636.8	731.72	665.14	580.12	515.46	909.13	547.81	832.85	861.82	760.31	668.3	863	670.69	556.1	1102.78	881.33	1097.09	872.43	868.56	949.39	1184.25	880.8		2.59216	1.84398	2.52356	2.33914	2.66676	2.62527	2.53107	1.73118
TRINITY_DN11074_c0_g1_i4.p1					267.63	346.04	262.43	326.16	189.73	267.05	199.73	218.81	86.41	170.51	154.22	96.7	111.88	138.09	141.16	133.53	58.54	105.17	122.98	132.55	33.66	10.9	46.53	21.35	3	0	0	0	0	0	0	2	0	0	0	0		3.44758	3.77189	3.3147	3.71589	2.9982	3.44758	3.10266	3.5008
TRINITY_DN11077_c0_g1_i17.p1					193.97	169.25	223.73	174.22	136.12	200.39	148.79	192.74	45.47	112.67	106.08	71.52	206.82	99.97	76.87	86.85	43.49	71.58	93.11	87.36	16.27	30.58	12.32	37.14	2.84	0	0	1.41	0	2	1.38	0	0	0	0	0		2.26903	2.10098	2.33342	2.15056	1.87184	2.30451	2	2.54102
TRINITY_DN1107_c0_g1_i2.p1	XP_001448364.1	uncharacterized protein GSPATT00015826001 [Paramecium tetraurelia]			18624.1	20916.6	22905.4	14846	44355.8	39675.9	42509.4	22796.5	32769.8	24391.9	27029.8	29084.6	47215.2	25731.9	37935.8	39273.3	49211.5	39374.1	45204.7	68238.3	23991.2	34682.4	29192.2	25274.4	18208.5	19849	18161	21586.5	21781	19975.9	19336.9	18648.5	16604.1	16522	19603.4	19206.8		8.20486	8.34992	8.37682	7.88093	9.44149	9.28838	9.42415	8.83927
TRINITY_DN1107_c0_g1_i3.p1	XP_001448364.1	uncharacterized protein GSPATT00015826001 [Paramecium tetraurelia]			3126.87	3028.41	3647.57	5766.96	6090.18	8525.12	9096.64	4071.49	2258.23	5141.07	1650.21	3071.39	8647.83	9596.09	9355.22	11239.7	10852.5	10543.9	12133.3	14874.7	4224.76	6644.62	5394.8	6659.56	4149.51	4640	3422.96	4225.49	9106.05	9422.13	8950.06	5201.48	6437.94	7102.99	6219.58	3981.18		5.64357	5.57682	5.73769	6.51507	6.57864	7.06706	7.19613	6.3572
TRINITY_DN11081_c0_g2_i1.p1	CAD8096480.1	unnamed protein product [Paramecium sonneborni]			17	10	28	0	14.96	22	38	22	33.21	69	31.62	69	69.62	39	62	50.85	76	64	62.23	82.62	45.55	60.79	103.66	63.59	40	53	34	35	81.11	80.85	101.85	48.48	61.69	91.88	71.77	92		0.475085	0.298658	0.669027	0	0.422233	0.594549	0.925999	0.713696
TRINITY_DN11084_c0_g1_i1.p1	CAD8157470.1	unnamed protein product [Paramecium pentaurelia]			585.41	539.02	960.89	580.37	586.94	668.02	649.15	328.72	556.08	413.29	422.15	459.01	1185.77	570.85	909.2	771.65	1014.7	841.3	940.41	1307.57	847.46	1101.6	1074.31	838.14	1095.2	1021.91	958	1100.34	1625.94	1427.42	1446.99	1222.37	1206.05	1176.03	1444.89	1293.08		3.3147	3.18903	3.854	3.30451	3.30743	3.48285	3.47768	2.88362
TRINITY_DN11084_c0_g1_i4.p1					23.71	26.8	47.91	26.42	42.67	69.55	122.21	34	38.08	15.71	21.44	45.99	125.3	74.31	76.78	39.96	74.67	22.24	72.09	115.74	64.95	55.97	84.65	52.22	31.92	103.47	81.38	43.82	102.75	131.58	159.11	99.02	108.15	123.21	162.35	86.35		1.21412	1.31034	1.79494	1.31034	1.75275	2.29278	3.0018	1.774
TRINITY_DN11084_c0_g1_i7.p1					242.17	173.31	187.41	155.43	574.39	572.92	514.65	274.88	441.84	360.01	256.1	341.49	730.92	456.37	473.02	562.73	744.75	616.46	666.46	986.88	529.68	849.88	669.23	621.64	449.75	458.79	372.4	391.47	896.3	810.01	799.92	636.62	760.8	720.75	805.33	632.71		3.94767	3.48929	3.50335	3.37156	5.13668	5.14649	5.02636	4.45352
TRINITY_DN11087_c0_g1_i1.p1					89	81	81	85	106	80	133	55	79	70	67	87	170	69	116	63	115	65	111	214	92	133	97	80	88	88	122	90	122	147	129	124	116	131	115	92		3.11936	2.99277	2.91073	3.07895	3.34908	3.0036	3.6893	2.82579
TRINITY_DN11089_c0_g1_i1.p1					69	32	65	48	76	65	61	26	67	35	39	37	69	57	65	68	68	49	53	66	69	80	81	63	62	84	58	67	104	103	94	76	79	85	114	96		1.56071	0.918386	1.42761	1.23879	1.65076	1.50589	1.46989	0.956057
TRINITY_DN11090_c0_g1_i1.p1	XP_001013199.1	embryo-abundant protein, putative [Tetrahymena thermophila SB210]			55	27.48	63	43.53	72.36	81	50.52	15.42	48	29.25	11.68	47.75	76.35	97.81	91.91	52.05	93.81	42.71	65.89	122.9	49.53	94.46	84.16	76.17	54.1	56.03	85.9	87.73	132.45	124.36	127	105.72	153.53	148.76	189.77	124.99		2.32481	1.58015	2.39506	2.07382	2.65076	2.80116	2.26303	1.28688
TRINITY_DN11090_c0_g1_i2.p1	KRX01378.1	hypothetical protein PPERSA_01281 [Pseudocohnilembus persalinus]			0	9.52	0	5.47	13.64	0	19.48	10.58	0	2.75	11.32	4.25	38.65	32.19	6.09	7.95	13.19	25.29	5.11	31.1	7.47	8.54	4.84	11.83	11.9	21.97	14.1	7.27	21.55	27.64	0	23.28	12.47	28.24	19.23	4.01		0	0.739848	0	0.475085	0.970854	0	1.27501	0.963474
TRINITY_DN11091_c0_g1_i133.p1					38.96	40.57	36.58	52.4	70.17	96.02	25.89	39.23	45.95	54.72	89.41	102.02	93.09	58.77	123.28	51.83	111.18	122.29	140.95	4.9	107.18	121.83	165.89	177.97	17.99	80.62	4.66	50.79	103.04	290.77	287.51	121.46	193.26	247.49	268.97	243.61		0.903038	0.925999	0.807355	1.12433	1.35614	1.65535	0.669027	1.08406
TRINITY_DN11091_c0_g1_i2.p1					0	0	28.56	13.3	0	25.14	36.15	0	48.24	0	0	16.28	95.77	36.73	37.9	36.4	71.89	108.66	50.1	62.07	81.87	74.39	63.15	49.71	0	36.7	0	40.73	92.72	106.23	32.13	105.74	193.09	107.47	54.36	84.61		0	0	0.879706	0.516015	0	0.847997	1.12433	0
TRINITY_DN11091_c0_g1_i50.p1					0	15.46	10.44	18.47	55.08	64.92	37.61	67.57	99.38	49.22	84.46	58.98	42.19	58.09	75.85	44.1	125.09	129.47	72.69	268.36	125.1	86.98	147.01	112.16	19.74	6.66	70.34	16.07	115.68	96.86	245.12	81.96	173.84	169.42	169.36	168.04		0	0.411426	0.275007	0.495695	1.1375	1.27501	0.879706	1.52607
TRINITY_DN11091_c0_g1_i58.p1					0	34.9	0	0	40.86	28.91	25.98	23.82	24.94	21.85	24.48	23.72	56.47	25.41	16.63	0	24.45	0	5.61	15.23	89.27	0	4.54	76.12	8.35	13.13	0	0	12.8	48.43	29.49	28.53	121.02	39.98	83.35	53.93		0	1.08406	0	0	1.21412	0.956057	0.895303	0.9855
TRINITY_DN11091_c0_g1_i7.p1					18.79	41.61	32.83	0.45	86.48	74.23	72.6	70.33	158.45	97.54	225.69	292.09	73.02	65	97.59	43.58	114.35	140.68	137.66	189.96	86.69	169.26	75.99	81.31	47.52	33.31	41.31	16.36	113.47	148.35	256.21	257.67	178.81	368.69	298.43	298.25		1.45418	2.27202	1.94111	0.0565835	3.17792	3	2.99458	3.22497
TRINITY_DN11091_c0_g1_i78.p1					62.54	78.39	86.84	61.38	392.56	230.63	284.11	189.19	279.51	158.7	200.48	374.11	316.14	278.87	268.42	221.54	441.64	273.3	445.34	958.89	511.28	468.25	539.22	469.37	150.59	116.62	133.31	92.04	753.46	999.52	1078.52	739.63	836.77	1130.4	1248.77	972.25		1.61353	1.82782	1.85997	1.59932	3.7939	3.10601	3.40599	3.16027
TRINITY_DN11091_c0_g1_i86.p1					41.12	6.06	9.64	0	92.4	101.98	94.67	68.93	55.53	110.93	81.2	139.96	60.38	45.81	93.13	107.93	138.52	101.35	177.49	212.52	111.77	140.23	155.21	183.08	47.04	41.41	82.69	29.8	332.04	398.45	493.09	357.77	405.89	358.13	448.87	353.45		1.23266	0.263034	0.367371	0	2.0072	2.12433	2.06695	1.95977
TRINITY_DN11097_c0_g1_i5.p1	CAD8178892.1	unnamed protein product [Paramecium pentaurelia]			5.71	9.06	2.28	1	35.18	17.96	33.04	4.58	1.1	0	0	1	0	35.57	12.47	15.38	22.33	10.38	27.64	41.35	16	6.44	24.81	9	13.8	33.62	21.01	28.46	44.65	70.77	64.22	48.67	66.43	32.48	77.58	49.32		0.333424	0.495695	0.137504	0.0703893	1.37295	0.863938	1.34483	0.344828
TRINITY_DN1109_c0_g1_i20.p1	CAD8069904.1	unnamed protein product [Paramecium sonneborni]			223.75	216.85	274.91	175.22	469.67	444.51	414	243.89	335.48	224.72	284.56	298.36	537.73	407.08	557.07	472.03	571.11	350.86	437.14	876.18	434.72	545.62	578.68	553.23	517.57	531.14	509.22	457.3	1128.66	929.48	835.99	871.43	879.69	899.4	866.27	791.87		2.45681	2.40327	2.6017	2.17951	3.37295	3.30889	3.24945	2.852
TRINITY_DN1109_c0_g1_i21.p1	CAD8069904.1	unnamed protein product [Paramecium sonneborni]			45.25	48.15	62.09	31.78	80.33	91.49	77	27.11	59.52	54.28	50.44	34.64	101.27	105.92	106.93	139.97	113.89	97.14	102.86	142.82	93.28	94.38	107.32	106.77	87.43	121.86	121.78	109.7	215.34	177.52	252.01	162.57	148.31	230.6	146.73	168.13		0.918386	0.956057	1.09085	0.704872	1.36177	1.48543	1.35614	0.748461
TRINITY_DN110_c0_g1_i1.p1	CAD8152290.1	unnamed protein product [Paramecium octaurelia]			265	283	388	268	431	362	335	221	294	232.58	219	260	457	376	463	441	450	373	407	639.56	320	430	441	391	467	373	404	436	505	484.14	552.59	348	421	444.56	467	413		1.79494	1.848	2.10769	1.80735	2.31615	2.12433	2.06695	1.85599
TRINITY_DN110_c0_g2_i1.p1	CAD8152290.1	unnamed protein product [Paramecium octaurelia]			126	155	184	98	140	148	165	120	145	106.42	156	149	187	191	230	191	192	157	154	252.44	149	219	153	116	192	233	191	181	196	184.86	192.41	127	155	175.44	166	150		1.74846	1.94486	2.05311	1.50589	1.848	1.91073	2.05311	1.94486
TRINITY_DN110_c1_g1_i19.p1	CAD8101105.1	unnamed protein product [Paramecium sonneborni]			9.25	7.94	16.73	13.2	21.25	10.43	20.8	0	9.1	4.45	6.34	0	41.38	15.42	6.66	12.92	26.14	41.69	41.45	46.7	17.76	15.4	40.46	5.05	25.32	30.21	21.7	34.41	66.27	33.77	34.76	30.6	58.88	19.32	57.19	36.73		0.422233	0.367371	0.650765	0.575312	0.831877	0.475085	0.83996	0
TRINITY_DN110_c1_g1_i7.p1	CAD8101105.1	unnamed protein product [Paramecium sonneborni]			20.52	29.48	35.67	11.65	59.03	60.83	35.5	23.63	44.77	43.42	45.42	30.4	40.85	47.36	64.62	54.5	39.68	26.77	40.31	38.89	34.64	58.04	54.76	52.22	55.32	24.24	31.37	15.55	84.37	75.46	117.2	93.99	65.3	71.5	27.08	83.02		0.815575	1.05658	1.15056	0.516015	1.66448	1.70487	1.23266	1.07724
TRINITY_DN11103_c0_g1_i3.p1					10.81	28.44	17.77	10.63	52.32	17.4	30.22	36.71	27.35	33.41	49.9	35.86	12.93	32.24	21.94	31.63	39.87	38.16	10.26	44.18	31.48	55.02	29.86	31	13.14	42.74	3.94	5.71	32.63	50.48	130	48.51	56.21	68.25	59.8	63.59		1.10434	2.0072	1.46989	1.10434	2.72247	1.53107	2.1177	2.58976
TRINITY_DN11103_c0_g1_i4.p1					71.19	69.56	81.23	77.37	157.34	122.78	138.96	47.26	86.65	34.59	29.01	65.03	178.68	95.69	157.39	89.43	193.69	159.9	162.58	194.6	151.52	175.37	170.14	124.68	138.86	104.18	137.15	146.29	339.49	258.72	234.9	208.4	243.59	195.25	212.82	236.06		3.16189	3.12763	3.24793	3.29278	4.22497	3.90785	4.0993	2.95977
TRINITY_DN11107_c0_g1_i1.p1					360.31	270.78	328.77	301.26	476.81	476.05	446.22	159.91	292.95	204.93	162.32	201.36	564.82	231.86	514.96	520.31	643.06	462.08	627.03	864.76	380.66	519.78	558.03	490.72	632.88	728.04	571.56	662.34	472.55	379.09	473.99	554.2	501.97	655.57	579.05	504.74		3.12763	2.75061	2.90304	2.90304	3.48027	3.48543	3.43296	2.42223
TRINITY_DN11107_c0_g1_i4.p1					109.69	124.22	140.23	46.74	178.19	147.95	135.78	135.09	289.05	280.07	282.68	343.64	230.18	270.14	126.04	196.69	112.94	147.92	79.97	121.24	333.34	479.22	250.97	260.28	176.12	174.96	136.44	173.66	713.45	623.91	716.01	448.8	902.03	644.43	1005.95	898.26		1.73985	1.85599	1.90689	1	2.25701	2.05658	1.98914	2.22342
TRINITY_DN11108_c0_g1_i16.p1	OMJ85483.1	hypothetical protein SteCoe_13169 [Stentor coeruleus]			30.85	22.98	47.49	18.88	41.51	48.6	36.98	57.66	662.66	485.25	446.87	523.3	58.71	51.08	61.15	51.58	91.84	68.57	90.26	128.27	772.27	1051.04	994.35	873.82	52	39.94	38.97	34.8	185.71	197.96	201.26	153.87	1915.15	1685.03	2198.77	1343.56		0.575312	0.443607	0.757023	0.378512	0.731183	0.823749	0.678072	1.1177
TRINITY_DN11108_c0_g1_i25.p1	OMJ85483.1	hypothetical protein SteCoe_13169 [Stentor coeruleus]			51.33	22.38	66.07	0	54.92	28.21	34.74	12.09	180.76	161.97	92.01	211.32	59.59	33.36	86.21	59.72	66.03	105.77	77.55	90.77	295.06	411.7	529.9	411.85	31.83	94.13	34.71	50.42	48.11	85.11	56.01	39.62	392.17	364.01	576.91	396.05		0.879706	0.443607	0.992768	0	0.918386	0.545968	0.659925	0.321928
TRINITY_DN11108_c0_g1_i27.p1	OMJ85483.1	hypothetical protein SteCoe_13169 [Stentor coeruleus]			43.82	39.64	24.44	40.12	60.57	43.19	66.28	25.25	218.58	151.78	170.12	204.38	55.7	44.56	35.64	75.7	58.13	28.66	61.19	19.96	253.67	354.26	233.75	365.33	37.17	6.93	41.32	28.78	87.18	42.94	66.72	80.51	624.68	531.96	658.32	555.4		0.765535	0.695994	0.443607	0.713696	0.970854	0.757023	1.05658	0.594549
TRINITY_DN1110_c0_g1_i1.p1	CAD8146877.1	unnamed protein product [Paramecium octaurelia]	K00354	E1.6.99.1; NADPH2 dehydrogenase [EC:1.6.99.1]	1730	1663	2170	1740	2279	2455	2481	1589	724	529	629	713	3407	2455	3260	3365	2577	2168	2509	3364	820	983	997	1061	2286	2433	2405	2373	2416	2306	2485	2502	1152	1147	1308	1230		4.67864	4.60229	4.87184	4.68818	5.05007	5.16148	5.21179	4.89191
TRINITY_DN11111_c0_g1_i2.p1					3.31	5.31	8.68	3.15	4	6.64	19.08	9	4.59	11.34	13.91	20.58	18.96	7.18	8.82	5.45	13.97	14	14.13	34.77	22.64	16.83	14	9.74	19.91	25.71	18	18	21.75	51.49	49.98	53.84	37.45	54.67	27.96	30.85		0.344828	0.516015	0.722466	0.333424	0.400538	0.62293	1.37295	0.948601
TRINITY_DN11112_c0_g1_i1.p1	CAD8114909.1	unnamed protein product [Paramecium primaurelia]			251	307	377	218	307	332	351	172	245	215	214	229	433	293	352	312	293	261	238	438	263	289	274	309	586	512	487	470	536	461	521	420	442	440	497	481		2.57289	2.79909	2.96717	2.40871	2.80735	2.91265	3.01436	2.40871
TRINITY_DN11116_c0_g1_i1.p2					56	53.2	71.22	54.2	183.95	217	197	71	64.92	29	53	79	78.28	41	61	72	93	118	101.07	183	56	70	46	43	103	113	83	101.62	450.03	357.18	337	319.41	370	367.89	350.35	353		1.81147	1.74846	1.98185	1.7866	3.20477	3.43029	3.33342	2.33914
TRINITY_DN11116_c0_g2_i1.p1					7	8	22	15	46	28	38	15	15	3	14	4	32	15	7	17	24	17	25	24	17	6	10	17	37	49	37	27	89	88	82	67	86	85	85	103		1.04264	1.15056	2.05658	1.73985	3.01614	2.43296	2.81762	1.9782
TRINITY_DN1111_c0_g1_i3.p1	CAD8095474.1	unnamed protein product [Paramecium primaurelia]			344	356	392	313	871	715	652	463	663	644	841	829	1235	850	906	913	1131	949	1219	1614	1122	1198	1240	988	506	703	617	470	1066	1148	1309	1198	1090	1373	1249	1087		3.17153	3.19692	3.22959	3.05485	4.40122	4.13914	4.04789	3.87774
TRINITY_DN11123_c0_g1_i3.p1	CAD8149711.1	unnamed protein product [Paramecium octaurelia]			84.13	60.34	102.75	51.61	81.8	77.77	100.37	48.68	85.07	87.91	80.52	64.85	152.68	82.31	155.35	175.5	167.82	150.47	142.81	216.55	85.94	158.58	144.27	128.55	85.69	99.73	151.15	110.88	215.05	200.13	213.97	162.2	212.94	189.44	249.56	161.01		1.66903	1.34483	1.7866	1.22651	1.63691	1.59455	1.87578	1.38405
TRINITY_DN11123_c0_g1_i6.p1	CAD8149711.1	unnamed protein product [Paramecium octaurelia]			67.87	89.66	114.25	69.39	109.2	80.23	120.63	67.32	61.93	27.09	37.48	72.15	253.32	68.69	110.65	99.5	112.18	51.53	85.19	149.45	60.06	62.42	79.73	80.45	180.31	192.27	152.85	169.12	167.95	133.87	131.03	156.8	128.06	158.56	90.44	177.99		1.46467	1.72247	1.89918	1.49057	1.93357	1.62293	2.07382	1.68706
TRINITY_DN11124_c0_g1_i1.p1					61	28	40	32	40	27	10	14	48	82	122	49	25	5	19	15	5	9	12	4	24	16	10	16	0	0	0	0	0	0	0	0	0	0	0	0		2.0321	1.26303	1.52105	1.39506	1.59455	1.25096	0.604071	0.925999
TRINITY_DN11125_c0_g1_i1.p1	CAD8122177.1	unnamed protein product [Paramecium sonneborni]			41.97	57.55	62.5	33.42	74.99	58.95	64.51	49.76	61.14	59.78	38.58	101.17	118.72	64.73	90.67	85.39	66.75	66.73	57.44	114.76	67.62	82.8	74.28	71.27	89.93	77.01	89.76	82.06	67.31	83.92	98.03	94.04	104.92	99.33	140.44	85.67		2.13093	2.48543	2.50589	1.8953	2.81762	2.53854	2.67129	2.61353
TRINITY_DN11125_c0_g1_i4.p1	CAD8122177.1	unnamed protein product [Paramecium sonneborni]			188.66	149.92	185.12	139.78	160.53	277.14	187.74	96.62	269.69	242.12	257.53	279.64	251.2	228.59	268.99	246.87	233.11	289.76	256.81	325.92	170.1	316.34	226.75	255.88	152.67	266.83	186.35	244.71	379.9	310.59	377.13	272.01	332.54	292.57	364.72	364.89		4.02237	3.70487	3.89918	3.63691	3.80735	4.56803	4.06178	3.45943
TRINITY_DN11125_c0_g1_i5.p1	CAD8122177.1	unnamed protein product [Paramecium sonneborni]			102.38	108.52	107.38	113.8	130.48	59.92	97.76	142.62	80.16	97.1	192.88	214.19	167.08	157.68	107.34	120.74	118.14	49.51	123.75	178.32	187.28	216.85	168.97	148.85	118.4	203.16	135.89	88.23	46.79	170.48	119.84	154.95	139.55	162.1	90.84	129.44		3.15218	3.21878	3.12102	3.30451	3.46989	2.50589	3.13586	3.91361
TRINITY_DN11128_c0_g3_i5.p1					258.54	421.42	404.96	378.26	319.67	375.23	335.41	429.76	69.4	115.12	127.57	97.03	94.55	74.84	94.87	87.12	55.27	86.88	74.67	64	95.69	83.68	107.93	114.33	6	0	5	5	0	4	11	8	0	0	0	0		3.27202	3.90014	3.75275	3.77821	3.54226	3.76341	3.64616	4.27202
TRINITY_DN11129_c0_g3_i1.p1					191	185	238	180	77	139	111	142	32	61	33	29	75	65	55	43	61	96	107	84	83	142	128	79	2	0	0	0	0	0	0	1	0	0	0	0		3.71039	3.65535	3.90207	3.64386	2.55336	3.30451	3.04264	3.64155
TRINITY_DN1112_c0_g1_i2.p1	CAD8108265.1	unnamed protein product [Paramecium primaurelia]	K10885	XRCC5, KU80, G22P2; ATP-dependent DNA helicase 2 subunit 2	550.24	565.42	700.04	497.76	404.29	348.31	421.59	180.6	212.94	213.65	115.78	205.39	723.87	439.93	579.03	637.98	514.14	464.34	481.57	610.16	327.43	419.51	481.04	392.39	953.67	916.76	829.91	982.17	492.11	520.88	446.19	449.13	444.79	453.85	355.61	368.11		3.21878	3.23419	3.41819	3.09255	2.81762	2.64155	2.90881	2.15704
TRINITY_DN1112_c0_g1_i4.p1	CAD8108265.1	unnamed protein product [Paramecium primaurelia]	K10885	XRCC5, KU80, G22P2; ATP-dependent DNA helicase 2 subunit 2	653.76	716.58	759.96	607.24	588.71	611.69	611.41	235.4	411.06	262.35	285.22	333.61	843.13	633.07	803.97	873.02	588.86	579.66	663.43	847.84	534.57	670.49	640.96	668.61	1168.33	1139.24	990.09	1151.83	903.89	749.12	748.81	675.87	664.21	724.15	796.39	735.89		3.46467	3.5656	3.5472	3.37016	3.31615	3.37295	3.40463	2.48285
TRINITY_DN11130_c0_g2_i3.p1					91	68	72	89	58	100	104	121	72	96	124	72	58	37	26	56	51	64	55	58	74	79	88	24	1	1	1	1	3	4	2	2	1	0	0	0		2.05658	1.73552	1.72247	2.03562	1.58496	2.1635	2.23266	2.66676
TRINITY_DN11133_c0_g1_i2.p1					13.51	6.59	26.3	34.45	48.06	44.63	32.3	23.33	27.89	18.34	63.28	60.56	13.84	25.61	16.92	16.87	20.42	16.86	12.38	19.44	43.13	41.85	70.1	19.19	22.42	19.09	19.65	22	60.32	54.46	39	47.11	62.78	86.41	56.91	45.65		0.632268	0.333424	0.9855	1.26303	1.5509	1.49057	1.22651	1.1375
TRINITY_DN11133_c0_g1_i3.p1					136.49	204.41	253.7	130.55	178.94	225.37	190.7	108.67	193.11	158.66	163.72	198.44	271.16	140.39	196.08	234.13	243.58	202.14	200.62	341.56	286.87	373.15	282.9	255.81	277.58	279.91	234.35	285	487.68	350.54	400	368.89	402.22	436.59	455.09	475.35		2.76553	3.26153	3.45154	2.71809	3.0993	3.40735	3.22033	2.78241
TRINITY_DN11136_c0_g2_i1.p1					6	6	7	9	0	0	0	0	0	0	0	0	1	2	0	0	0	0	0	0	0	0	0	0	53	45	43	22	0	0	0	0	0	0	0	0		0.992768	0.992768	1.07039	1.33914	0	0	0	0
TRINITY_DN11137_c0_g1_i1.p1	CAD8147272.1	unnamed protein product [Paramecium pentaurelia]			202	196	177	223	731	645	905	334	11	15	7	22	363	300	459	469	265	269	362	507	57	61	58	31	585	700	544	684	967	829	571	494	430	622	467	596		3.09424	3.04089	2.82579	3.22805	4.81506	4.65191	5.15664	4.07724
TRINITY_DN1113_c0_g1_i12.p1	CAD8195612.1	unnamed protein product [Paramecium octaurelia]			54.16	0	36.67	29.91	56.55	0	102.54	13.77	37.05	0	34.47	0	22.62	10.11	12.24	25.76	34.03	0	50.09	66.05	29.8	113.9	23.71	43.43	0	0	0	20.01	0	16.17	51.85	30.87	93.63	56.04	96.12	0		1.33342	0	0.956057	0.879706	1.36177	0	1.9782	0.575312
TRINITY_DN1113_c0_g1_i16.p1	CAD8195612.1	unnamed protein product [Paramecium octaurelia]			208.31	191.72	261.3	183.33	312.42	302.95	247.08	182.69	208.49	158.18	153.97	220.57	400.03	298.72	351.45	301.77	349.82	291.13	378.54	427.86	280.75	320.69	341.73	299.74	286.87	286.99	305.79	295.44	507.83	478.27	405.76	351.37	388.28	505.78	528.59	434.65		2.78869	2.67129	2.96717	2.63691	3.29425	3.26303	3.03386	2.926
TRINITY_DN1113_c0_g1_i5.p1	CAD8195612.1	unnamed protein product [Paramecium octaurelia]			107.73	135.65	112.24	108.35	227.07	251.94	158.45	54.12	77.51	101.21	63.03	123.28	332.11	124.85	218.15	223.84	241.25	237.93	203.07	277.8	92.37	157.22	169.91	132.19	301.02	301.75	248.18	277.67	421.96	331.68	306.04	352.63	274.65	250.09	283.47	311.75		2.0072	2.24793	1.95977	2.01792	2.87184	3.01078	2.47249	1.5509
TRINITY_DN1113_c0_g1_i8.p1	CAD8195612.1	unnamed protein product [Paramecium octaurelia]			12.8	32.64	60.79	35.41	64.96	62.12	84.11	66.22	93.95	40.61	98.52	67.97	87.24	109.79	95.56	61.63	75.9	152.94	125.8	154.77	101.09	119.19	95.65	158.39	46.1	44.26	64.03	32.87	99.96	99.88	205.35	89.13	129.46	163.09	117.83	197.57		0.443607	0.925999	1.36177	1	1.49057	1.45418	1.774	1.74846
TRINITY_DN11141_c0_g2_i1.p1	CAD8199714.1	unnamed protein product [Paramecium octaurelia]	K11527	K11527; two-component system, sensor histidine kinase and response reg	202	219	257	145	363	319	349	227	383	304	330	379	456	396	488	400	536	397	519	708	643	661	720	733	355	342	425	365	929	819	1000	845	1172	1170	1293	1204		2.32481	2.40054	2.50589	1.95606	3.02503	2.86987	3.01436	2.74846
TRINITY_DN11144_c0_g1_i5.p1	CAD8085793.1	unnamed protein product [Paramecium sonneborni]			40.31	57.76	66.77	40.36	47.54	51.91	53.4	45.1	29.46	43.72	25.11	70.65	80.34	37.72	71.9	71.08	61.91	84.32	65.74	111.24	70.01	48.71	66.71	78.06	59.81	74.9	72.8	71.81	135.08	99.28	149.36	118.75	120.03	112.89	121.03	90.88		1.16993	1.46989	1.54102	1.17632	1.30451	1.38957	1.43296	1.48027
TRINITY_DN11144_c0_g1_i8.p1	CAD8085793.1	unnamed protein product [Paramecium sonneborni]			40.69	31.24	46.23	51.64	50.46	76.09	46.6	45.9	0	32.28	41.89	40.35	69.66	50.28	74.1	58.92	66.09	3.14	42.91	103.76	76.99	30.71	56.17	72.42	74.19	60.1	72.72	46.4	117.7	80.6	66.16	96.25	108.19	91.49	118.97	144.12		1.19535	0.978196	1.22651	1.40054	1.36737	1.76977	1.32769	1.50589
TRINITY_DN11144_c0_g2_i1.p1	CAD8157889.1	unnamed protein product [Paramecium octaurelia]			33.6	43.17	32.13	6.82	59.21	78.5	83.73	91.89	26.87	48.8	48.76	87.87	94.31	74.08	51.23	62.1	89.52	41.23	89.34	45.62	87.96	62.34	46.86	65.51	42.06	72.13	36.18	45.8	31.31	49.77	60.63	59.68	38.23	34.73	96.7	45.59		1.37851	1.59932	1.26903	0.411426	1.92979	2.25096	2.3505	2.71809
TRINITY_DN11144_c0_g2_i2.p1	CAD8157889.1	unnamed protein product [Paramecium octaurelia]	K06886	glbN; hemoglobin	622.4	699.83	810.87	622.18	983.79	903.5	1103.27	706.11	1214.13	1013.2	1237.24	1274.13	1272.69	812.92	1008.77	940.9	1000.48	939.77	1032.66	1410.38	1144.04	1492.66	1376.14	1141.49	812.94	804.87	699.82	651.2	1317.69	1331.23	1398.37	1321.32	1478.77	1327.27	1611.3	1279.41		4.97407	5.12267	5.23266	4.98322	5.61294	5.50494	5.81916	5.49217
TRINITY_DN11146_c0_g1_i1.p1	CAD8212867.1	unnamed protein product [Paramecium octaurelia]	K24735	SPAG16; sperm-associated antigen 16 protein	616.72	489	636.87	479.27	716.8	679	680.95	242.84	502	361	252	299.37	913.71	573	751.53	882	988.04	801	809.15	1186.44	552.9	788	876.95	761.01	928.64	1037.41	819	986	1336.42	962.29	1166.61	907.61	1132.61	1080.49	1136.68	1302.85		4.10434	3.77294	4.03298	3.76871	4.30012	4.23496	4.27202	3.18745
TRINITY_DN1114_c0_g1_i1.p1	CAD8045885.1	unnamed protein product [Paramecium sonneborni]			7	4	3	1	10	10	10	3	14	15	0	3	8	7	14	14	25	29	9	29	30	25	52	39	13	9	13	18	45	42	15	20	33	26	30	32		0.422233	0.250962	0.189034	0.0703893	0.575312	0.575312	0.584963	0.250962
TRINITY_DN1114_c0_g2_i1.p1	CAD8167051.1	unnamed protein product [Paramecium pentaurelia]			53	27	47	28	254	300	222	90	752	695	442	710	70	139	155	178	722	534	652	907	1528	1485	2175	2455	84	78	79	102	646	534	601	469	1316	1147	1486	1054		0.85599	0.495695	0.731183	0.516015	2.28392	2.48285	2.1635	1.45943
TRINITY_DN1114_c0_g3_i1.p1	TNV71507.1	hypothetical protein FGO68_gene15846 [Halteria grandinella]			45.26	54.66	60.55	28.09	108.08	75.74	81.75	59.1	98.94	60.74	55.06	79.26	49.83	84.29	103.11	71.4	127.7	48.79	65.4	150.7	125.2	157.93	148.49	113.44	81.68	92.43	74.99	70.75	172.23	170.7	183.51	138.36	243.07	187.56	200.81	186.01		0.613532	0.704872	0.722466	0.411426	1.17632	0.918386	0.9855	0.910733
TRINITY_DN1114_c0_g3_i2.p1	TNV71507.1	hypothetical protein FGO68_gene15846 [Halteria grandinella]			51.74	48.34	65.45	29.91	162.92	127.26	95.25	53.9	146.06	134.26	130.94	142.74	85.17	125.71	116.89	105.6	150.3	148.21	150.6	251.3	192.8	222.07	198.51	183.56	86.32	130.57	120.01	93.25	473.77	485.3	454.49	358.64	450.93	505.44	451.19	508.99		0.555816	0.516015	0.62293	0.344828	1.30451	1.10434	0.910733	0.695994
TRINITY_DN1114_c0_g4_i1.p1	TNV71507.1	hypothetical protein FGO68_gene15846 [Halteria grandinella]			33	33	20	25	18	26	29	18	10	7	2	5	33	63	41	72	26	34	38	52	23	14	42	58	26	22	29	28	27	13	18	16	44	35	38	45		2.38957	2.38957	1.774	2.09761	1.73985	2.14731	2.28983	1.99277
TRINITY_DN1114_c1_g1_i1.p1	CAD8126495.1	unnamed protein product [Paramecium sonneborni]			23	36	33	18	28	27	53	20	47	20	19	40	39	48	35	50	48	48	60	60	57	53	94	52	30	48	27	22	80	100	59	66	87	71	72	88		0.565597	0.807355	0.713696	0.464668	0.669027	0.650765	1.09761	0.62293
TRINITY_DN1114_c1_g2_i2.p1					44	51	61	44	113	113	89	87	116	74	146	115	87	86	100	76	111	83	88	192	126	156	102	115	87	67	79	79	160	175	164	170	156	172	170	184		1.60881	1.74416	1.85599	1.61353	2.64386	2.65306	2.39506	2.62527
TRINITY_DN1114_c2_g1_i1.p1	TNV71507.1	hypothetical protein FGO68_gene15846 [Halteria grandinella]			117	52	118	80	66	76	70	21	18	20	2	10	88	101	133	134	75	44	37	55	22	41	37	36	252	225	159	220	74	57	45	34	18	40	29	11		3.6565	2.61824	3.57773	3.1811	2.9241	3.11936	3.03738	1.87578
TRINITY_DN1114_c3_g1_i4.p1	XP_001446914.1	uncharacterized protein GSPATT00014463001 [Paramecium tetraurelia]			68.34	74.9	98.2	49.46	105.57	102.58	102.49	98.92	81.28	62.59	72.75	78.72	105.33	103.43	96.89	88	106.71	73.22	73.48	114.89	89.64	99.43	144.25	75.79	113.59	130.68	51.54	122.46	185.91	166.73	179.73	158.77	246.52	223.19	151.69	211.82		1.15704	1.22033	1.39506	0.925999	1.53107	1.51096	1.53107	1.70929
TRINITY_DN11152_c0_g2_i1.p1	CAD8166844.1	unnamed protein product [Paramecium octaurelia]	K11280	NAP1L2, BPX; nucleosome assembly protein 1-like 2	2437	2092	2670	2303	4493	4119	4485	1977	2837	2172	2232	2246	4653	2853	3666	3972	5103	4149	4608	7015	3760	5056	4439	4089	7858	6902	6116	6934	4765	4161	4205	3329	3827	3759	4042	4081		6.87271	6.63865	6.88899	6.80168	7.74483	7.63205	7.78673	6.92077
TRINITY_DN1115_c0_g1_i10.p1	CAD8094652.1	unnamed protein product [Paramecium primaurelia]	K05666	ABCC2; ATP-binding cassette, subfamily C (CFTR/MRP), member 2	2642.26	2302.32	3309.54	2094.71	5533.82	5305.43	5130.04	2510.76	2387.96	1908.08	1996.77	2421.22	7904.82	5593.61	6972.84	7067.63	7195.26	5528.11	6096.69	9348.92	3930.87	4993.62	4390.04	4265.28	3418.22	3503.95	3067.17	3640.2	2327.8	2536.24	2361.34	2058.19	2128.13	2375.12	2341.5	2285.66		4.51665	4.30524	4.70487	4.19771	5.53574	5.48253	5.47184	4.77558
TRINITY_DN1115_c0_g1_i5.p1	CAD8155775.1	unnamed protein product [Paramecium pentaurelia]			657.74	522.68	607.46	573.29	1076.18	1218.57	942.96	310.24	345.04	238.92	148.23	219.78	1613.18	1509.39	1764.16	2151.37	2334.74	1865.89	2092.31	3250.08	1093.13	727.38	1265.96	1191.72	1117.78	1113.05	1058.83	1243.8	820.2	653.76	685.66	489.81	562.87	657.88	583.5	734.34		3.65076	3.32912	3.43162	3.47119	4.30451	4.48285	4.16591	2.98732
TRINITY_DN11160_c0_g2_i1.p1					19	28	52	24	78	29	38	30	73	66	66	128	87	64	97	74	71	79	89	124	112	137	111	108	82	92	50	71	137	166	198	150	166	156	167	139		1.68257	2.08746	2.73769	1.94486	3.34341	2.15381	2.48543	2.45681
TRINITY_DN11162_c0_g1_i1.p1	XP_001445907.1	uncharacterized protein GSPATT00013940001 [Paramecium tetraurelia]			8	4.17	8	6	23.88	16	12.51	10	30	13	9.18	9	30.17	15	31	15.01	14.15	22	26	27.97	8.23	19.43	15	19	17.18	28.55	23	10	29.01	33.28	42.27	32.01	36.34	35.03	45.6	25.4		0.545968	0.31034	0.505891	0.432959	1.23879	0.941106	0.799087	0.790772
TRINITY_DN11162_c0_g1_i6.p1	CAD8082646.1	unnamed protein product [Paramecium primaurelia]			15	10	36	5	16.35	22	25.62	17	10	9	9.82	13	24	23	34	34	33.25	33	42	67.03	18	48.57	37.91	11	47.58	27.45	18	36.57	37.63	49.43	78.89	41.99	34.55	0	40.34	29.99		1.18269	0.879706	1.94111	0.516015	1.25701	1.53107	1.69599	1.50589
TRINITY_DN11163_c0_g1_i14.p1	CAD8068208.1	unnamed protein product [Paramecium sonneborni]			84.45	72.64	115.74	95.29	137.19	177.4	111.28	83.39	75.21	67.97	48.53	74.69	223.29	134.18	170.42	194	212.1	191.58	200.34	230.38	124.34	211.66	150.17	198.99	168.57	169.09	151.62	140.97	270.41	280.74	269.23	279.07	292.59	259.65	263.67	198.34		1.58015	1.42761	1.80735	1.70044	2.07382	2.37016	1.87971	1.80735
TRINITY_DN11163_c0_g1_i21.p1	CAD8178952.1	unnamed protein product [Paramecium octaurelia]			67.25	52.6	74.61	30.01	14.55	84.37	94.94	23.69	104.74	57.82	101.72	65.8	196.56	78.16	116.98	72.86	109.43	91.16	120.94	112.55	104.99	149.28	112.78	114.88	137.92	109.94	112.9	140.86	44.61	177.34	184.29	163.72	182.93	178.35	187.59	227.51		1.37295	1.15056	1.38957	0.773996	0.422233	1.58015	1.71809	0.773996
TRINITY_DN11167_c0_g1_i2.p1					27.89	11.13	33.95	2.9	17.61	12.39	15.02	29.31	37.11	26.74	54.27	38.01	20.81	0	26.27	16.37	20.93	15.5	2.72	31.15	12.11	0	14.93	19.28	33.13	13.31	10.49	6.49	28.82	38.73	37.7	35.31	17.9	35.5	80.93	43.01		2.03914	1.1635	2.18269	0.411426	1.57531	1.26903	1.45418	2.37851
TRINITY_DN11167_c0_g1_i3.p1	CAD8132282.1	unnamed protein product [Paramecium pentaurelia]			126.11	136.03	161.05	120.1	217.01	205.9	217.98	68.89	132.72	131.47	92.45	85.81	249.2	207.87	269.73	244.12	339.53	248.07	300.96	388.83	245.36	314.03	326.59	338.92	219.38	342.24	304.63	338.76	487.54	429.89	426.23	329.88	396.15	412.77	289.43	307.98		2.53356	2.60881	2.73118	2.48285	3.20163	3.14405	3.24793	2.11437
TRINITY_DN11168_c0_g1_i1.p1	CAD8092366.1	unnamed protein product [Paramecium primaurelia]			84	76	106	72	105	87	125	32	64	40	42	43	139	121	143	156	149	170	123	293	124	120	119	126	183	180	140	141	222	149	149	159	125	201	150	159		2.08066	1.95977	2.25096	1.9222	2.32769	2.12433	2.57046	1.36177
TRINITY_DN11169_c0_g2_i1.p1	CAD8083854.1	unnamed protein product [Paramecium primaurelia]			467.22	372.57	468	283.53	731.96	683.23	763.29	273.94	963.28	707.8	555.11	603.81	951.97	710.51	993.01	1026.61	1014	874	969.83	1235.13	815.65	1098.96	1224.13	1152.39	703.68	792.28	772.01	732.69	3160.69	2499.3	2581.44	2451.38	2343.68	2310.01	2608.26	2418.39		4.42761	4.10182	4.31904	3.75809	5.04527	4.95977	5.14731	4.02945
TRINITY_DN11169_c0_g2_i3.p1	CAD8083854.1	unnamed protein product [Paramecium primaurelia]			299.78	281.43	320	272.47	379.04	426.77	418.71	151.06	386.72	273.2	206.89	278.19	650.03	420.49	625.99	662.39	602	462	616.17	735.87	459.35	593.04	496.87	507.61	442.32	420.72	381.99	357.31	642.31	511.7	509.56	527.62	464.32	455.99	500.74	449.61		3.82375	3.72465	3.80323	3.70487	4.13586	4.30889	4.31397	3.24031
TRINITY_DN1116_c0_g1_i1.p1					149.78	125.51	208.02	131.45	266.14	190.95	287.74	130.46	360.7	211.06	152.1	219.45	182.68	194.83	287.4	238.4	369.48	277.69	346.23	440.58	349.6	362.13	442.73	467.81	219.8	285.25	303.76	236.25	703.81	955.33	547.09	662.06	1029.01	864.14	910.31	973.31		3.10098	2.86394	3.42358	2.94486	3.851	3.42223	3.9982	3.23573
TRINITY_DN1116_c0_g1_i4.p1					21.67	72.62	23.05	78.23	355.14	272.37	358.79	212.68	748.27	464.2	583.98	534.9	201.76	96.19	165.38	131.74	277.73	314.81	241.73	377.04	484.74	712.4	614.3	539.43	46.7	85.53	116.45	80	894.83	1246.69	731.52	863.95	1344.91	1554.01	1201.87	1271.6		0.526069	1.29866	0.516015	1.37851	3.0321	2.70929	3.08406	2.70266
TRINITY_DN1116_c0_g1_i7.p1					1068.55	1174.88	1669.93	1036.32	1000.72	948.68	1040.47	598.86	714.03	678.74	595.92	729.65	1467.56	1288.97	1428.22	1304.86	1207.79	958.5	1183.04	1717.38	1109.65	1112.47	1083.97	1262.76	2143.5	2047.21	1972.79	2304.75	1215.36	1088.98	1140.38	941.98	1081.08	1130.85	1203.82	1087.09		3.07211	3.17313	3.53481	3.03386	2.97636	2.91456	3.06523	2.64847
TRINITY_DN11170_c1_g1_i1.p1	CAD8052378.1	unnamed protein product [Paramecium sonneborni]			355	366	626	324	616	500	488	297	1020	754	808	915	626	469	700	609	797	549	648	964	1168	1430	1696	1583	646	547	568	568	1101	854	887	900	1749	1696	1861	1670		1.61824	1.62761	2.11437	1.52607	2.18587	1.95977	1.96347	1.67356
TRINITY_DN11175_c0_g1_i2.p1	CAD8044542.1	unnamed protein product [Paramecium primaurelia]	K00966	GMPP; mannose-1-phosphate guanylyltransferase [EC:2.7.7.13]	691.62	614	957.96	708.5	999.23	1007.48	925.2	390.13	601.96	394.76	168.12	347.93	1075.52	786.64	1069.93	1218.33	1263.56	1159.26	1202.66	1626.34	817.8	882.14	1091.58	860.28	1594.36	1813.54	1865.41	1799.63	1775.66	1392.64	1541.17	1177.52	1164.76	1091.47	1260.22	1346.77		3.85898	3.68032	4.18349	3.89433	4.34837	4.36737	4.28466	3.41684
TRINITY_DN11175_c0_g1_i4.p1	CAD8056745.1	unnamed protein product [Paramecium sonneborni]	K00671	NMT; glycylpeptide N-tetradecanoyltransferase [EC:2.3.1.97]	821.38	590	811.04	720.5	928.77	823.52	1054.8	444.87	699.04	716.24	884.88	888.07	1463.48	909.36	1216.07	1066.67	1185.44	978.74	926.34	1491.66	1037.2	1406.86	1216.42	1276.72	1732.64	1431.46	1328.59	1531.37	1263.34	1258.36	1222.83	949.48	1163.24	1267.53	1181.78	1182.23		4.07553	3.61235	3.94205	3.90111	4.23189	4.07639	4.44824	3.5741
TRINITY_DN11176_c0_g1_i2.p1	CAD8149972.1	unnamed protein product [Paramecium pentaurelia]			12.05	7.67	7.8	5.68	8.77	22.09	12.84	12.18	6.56	20.28	6.97	35.97	17.4	33.23	39.78	36.07	14.95	29.77	8.99	24.49	45.66	41.33	19.93	58.34	62.53	44.07	36.96	30.57	49.09	126.24	61.69	42.95	37.78	117.85	55.48	31.04		0.565597	0.378512	0.356144	0.298658	0.422233	0.903038	0.604071	0.687061
TRINITY_DN11176_c0_g1_i3.p1	CAD8144003.1	unnamed protein product [Paramecium octaurelia]			396.95	308.71	466.4	250.04	573.45	424.85	370.55	233.82	485.69	459.72	523.06	537.29	739.07	529.63	676.34	621.55	628.06	553.45	699.85	974.14	626.02	728.82	819.72	727.99	767.81	812.55	741.29	822.53	1224.68	1323.53	1400.15	1000.08	819.89	960.96	985.04	1051.46		4.13175	3.77716	4.24108	3.52105	4.6311	4.22959	4.07468	3.74524
TRINITY_DN11178_c0_g1_i1.p1	XP_031243038.1	40S ribosomal protein S17 [Mastomys coucha]	K02962	RP-S17e, RPS17; small subunit ribosomal protein S17e	25	13	25	34	14	15	18	28	42	21	65	32	0	0	0	0	0	0	0	3	0	4	5	0	20	24	39	23	5	8	27	25	14	20	16	14		2.24184	1.55582	2.17951	2.63227	1.64155	1.72683	1.92979	2.67582
TRINITY_DN1117_c0_g1_i17.p1	CAD8110169.1	unnamed protein product [Paramecium primaurelia]			41.82	32.47	42.55	33.49	70.84	75.13	35.17	33.68	14.17	17.23	21.34	41.26	93.13	80.05	78.83	69.09	134.88	80.65	61.41	132.96	53.89	102.39	75.94	58.07	142.6	105.45	96.96	69.5	74.68	79.8	89.98	72.84	79.47	82.57	81.9	67.6		1.02857	0.847997	0.978196	0.879706	1.45943	1.52105	0.925999	1.04264
TRINITY_DN1117_c0_g2_i4.p1	CAD8192265.1	unnamed protein product [Paramecium pentaurelia]			559	527	706	493	1224	1219	1240	637	1164	910	887	972	1310	906	1217	1209	1591	1305	1387	2036	1030	1567	1311	1156	1316	1627	1406	1301	3642	3366	3499	2901	2814	3196	3150	3104		4.61824	4.52042	4.82934	4.45286	5.71039	5.71562	5.77268	5.1375
TRINITY_DN11181_c0_g1_i1.p1	CAD8147130.1	unnamed protein product [Paramecium pentaurelia]			532	365	559	450	458	424	442	151	263	255	168	207	611	361	483	488	606	448	539	695	337	483	449	441	1252	1116	1145	1273	944	685	784	619	647	789	829	822		4.71918	4.18507	4.67694	4.49697	4.50716	4.41278	4.5008	3.34625
TRINITY_DN11184_c0_g1_i12.p1	CAD8065324.1	unnamed protein product [Paramecium sonneborni]			210.85	395.88	715.07	246.12	404.04	331.84	397.24	266.84	0	156.97	0	176.51	461.27	408.92	255.3	345.74	324.25	339.42	404.57	410.78	307.46	0	131.31	97.79	868.4	1157.19	685.83	948.67	468.94	366.89	529.16	0	318.36	385.84	449.46	219.02		1.81967	2.50335	3.14568	1.98185	2.53605	2.31034	2.5509	2.33914
TRINITY_DN11184_c0_g1_i2.p1	CAD8065324.1	unnamed protein product [Paramecium sonneborni]			106.45	266.55	0	286.6	0	0	0	0	159.71	0	99.02	0	139.18	207.67	129.03	189.25	73.22	53.96	51.07	91.85	0	209.99	243.74	62.47	197.12	0	357.7	171.28	89.78	127.95	50.44	473.97	167.31	66.24	28.01	321.91		1.18269	2.04614	0	2.14405	0	0	0	0
TRINITY_DN11184_c0_g1_i5.p1	CAD8065324.1	unnamed protein product [Paramecium sonneborni]			359.09	409.87	599.47	401.52	541.96	519.16	459.76	208.16	498.29	328.03	328.01	383.49	533.49	366.41	496.06	556.01	808.53	436.61	547.37	1060.37	537.54	860.16	888.43	749.69	820.1	690.83	595.05	852.17	1258.22	1055.15	980.4	852.03	886.03	1162.92	1010.53	1084.07		2.75275	2.89724	3.28983	2.89336	3.26153	3.21257	3.08916	2.38681
TRINITY_DN11184_c0_g2_i1.p1	CAD8052013.1	unnamed protein product [Paramecium sonneborni]			0	0	74.9	0	74.84	0	0	0	0	0	0	0	146.71	0	0	0	0	73.22	0	0	0	254.58	29.93	126.48	0	114.06	0	37.63	61.65	0	0	37.66	0	37.39	0	0		0	0	1.98185	0	2.0635	0	0	0
TRINITY_DN11184_c0_g2_i2.p1	CAD8052013.1	unnamed protein product [Paramecium sonneborni]			121	141	97.1	101	268.16	338	288	161	289	232	270	270	266.29	258	353	330	409	308.78	459	617	401	288.42	484.07	232.52	208	82.94	195	182.37	328.35	342	351	252.34	295	342.61	382	355		2.65764	2.83188	2.30159	2.4489	3.66903	3.99005	3.80529	3.32193
TRINITY_DN11184_c0_g3_i1.p1					17	14	14	13	20	9	22	9	18	9	15	7	7	7	7	6	3	1	0	2	4	8	9	1	31	18	20	15	24	12	22	30	0	18	8	16		1.4957	1.31615	1.26303	1.26903	1.65535	0.9855	1.78241	1.1635
TRINITY_DN11188_c1_g1_i58.p1					238.16	125.33	188.02	125.27	167.17	96.9	170.05	195.63	170.57	181.07	148.26	123.3	186.42	46.46	78.58	93.57	39.12	66.05	45.47	44.19	82.99	133.74	137.46	91.63	3	0	0	0	0	0	0	0	0	0	0	0		2.08746	1.42223	1.74416	1.43829	1.70487	1.21412	1.75275	2.13422
TRINITY_DN1118_c0_g1_i1.p1	CAD8161393.1	unnamed protein product [Paramecium pentaurelia]			6.01	19.26	25.94	13.89	15.17	18.83	29.69	25	36.73	24.84	52.11	45.4	31.77	27.54	15.16	4.15	26.56	9.65	21.55	31.07	34.26	30.81	36.66	23.99	14.46	21.18	26.43	24.26	35.32	67.8	89.26	84.3	61.62	47.38	79.44	86.38		0.201634	0.565597	0.678072	0.432959	0.464668	0.565597	0.823749	0.847997
TRINITY_DN1118_c0_g1_i12.p2	CAD8161393.1	unnamed protein product [Paramecium pentaurelia]			49.74	52.32	77.86	51.17	120.78	90.87	99.94	62.05	117.65	72.29	132.96	89.07	95.92	44.87	83.03	104.36	80.11	132.34	98.38	171.11	113.4	219.55	122.88	108.8	127.43	158.2	132.6	101.29	460.75	588.22	681.34	624.88	528.44	624.77	705.92	505.89		1.18269	1.21412	1.5008	1.21412	2.02503	1.73552	1.85599	1.59455
TRINITY_DN1118_c0_g1_i3.p1	CAD8161393.1	unnamed protein product [Paramecium pentaurelia]			13.32	34.81	15.49	18.81	71.32	46.24	42.94	47.04	63.6	51.54	44.12	54.47	35.36	15.7	60.3	43.48	49.52	20.16	37.26	79.11	60.75	97.3	87.13	79.77	41.38	53.94	86.59	42.26	351.47	368.84	415.81	359.88	355.55	385.09	422.07	409.17		0.659925	1.32193	0.695994	0.863938	2.03562	1.59455	1.54597	1.852
TRINITY_DN1118_c0_g1_i5.p1	CAD8161393.1	unnamed protein product [Paramecium pentaurelia]			36.93	6.61	27.7	18.13	36.72	29.06	21.43	15.9	27.03	60.33	23.81	12.06	19.95	21.89	5.52	0	16.81	31.84	55.81	38.71	49.59	44.34	17.33	39.44	44.74	15.68	23.38	27.2	42.45	28.14	98.6	32.94	83.39	68.75	86.57	53.56		1.36737	0.356144	1.0635	0.831877	1.35614	1.16993	0.956057	0.903038
TRINITY_DN11190_c1_g1_i1.p1					23	27	33	20	42	25	48	13	15	5	7	26	40	39	39	43	51	34	31	64	27	57	35	22	33	35	29	33	22	22	11	19	19	19	27	19		1.9486	2.12102	2.28096	1.82375	2.64847	2.06695	2.854	1.62293
TRINITY_DN11191_c0_g2_i2.p1					115.98	88	91	106	84	94	91	132.33	184	278	365	184	23	17	19	26	10	29	21	23	12	27	28	18	0	0	0	0	0	0	0	0	0	0	0	0		4.07382	3.70266	3.66903	3.98277	3.6565	3.82985	3.80632	4.60288
TRINITY_DN11192_c0_g1_i1.p1					27.72	29.97	30	24.75	94.86	69.45	92.37	43.83	38.9	21.56	12.04	73.21	137.84	82.94	84.83	74.84	101.71	98.61	91.33	175.1	162.33	146.99	132.58	178.59	55.34	73.68	53	40.54	275.94	376.28	400.79	259.64	245.31	333.87	367.1	290.84		2.0635	2.14731	2.08066	1.95977	3.58135	3.19377	3.58856	2.89918
TRINITY_DN11192_c0_g1_i4.p1					8.28	8.03	8	7.25	10.14	8.55	18.76	14.17	9.1	9.56	8.96	16.9	13.16	4.06	6.17	11.16	10.29	8.39	10.67	9.9	22.78	6.01	11.42	7.41	15.66	24.32	10	12.46	107.54	71.9	103.39	58.36	70.69	89.32	115.9	93.36		1.16993	1.15056	1.09761	1.08406	1.3505	1.22033	1.98914	1.91073
TRINITY_DN11193_c0_g1_i1.p1					6	10	21	7	2	17	8	8	0	1	6	1	7	0	14	4	6	4	3	6	6	2	1	2	18	1	16	18	13	4	5	7	15	2	8	6		0.863938	1.23879	1.88753	0.9855	0.356144	1.75702	1.09761	1.26303
TRINITY_DN11196_c0_g1_i1.p1	CAD8045345.1	unnamed protein product [Paramecium primaurelia]			8	9	7	3	10	17	17	6	15	10	11	21	11	4	7	8	8	5	3.01	7	9	5	5	4	7	14	16	5	20	18	19	22	19	28	12.01	19		1.20163	1.30451	1.05658	0.584963	1.40599	1.95233	1.96717	1.17632
TRINITY_DN11198_c0_g1_i1.p1	XP_001455037.1	uncharacterized protein GSPATT00021272001 [Paramecium tetraurelia]			18.01	15.05	24.63	20.57	14.43	5.88	0	0	8.47	0	20.79	5.93	44.28	13.48	6.57	17.29	24.22	10.53	0	85.75	36.59	29.78	20.97	20.82	5.69	12.56	22.7	6.99	11.32	23.47	77.71	13.56	63.44	20.65	36.14	25.95		1.22651	1.08406	1.43829	1.3505	1.05658	0.526069	0	0
TRINITY_DN11198_c0_g1_i2.p1	XP_001437166.1	uncharacterized protein GSPATT00038213001 [Paramecium tetraurelia]			81.53	122.19	125.41	88.82	128.24	150.76	161.7	51.3	72.33	63	31.7	56.93	201.41	139.72	190.39	182.91	200.3	119.25	207.51	205.73	141.37	172.74	153.19	151.66	241.05	172.54	203.86	217.43	185.34	174.99	126.47	137.3	112.99	144.86	181.4	163.98		2.87971	3.38819	3.33628	3.0036	3.46336	3.69153	3.8125	2.61353
TRINITY_DN11198_c0_g1_i4.p1	CAD8081198.1	unnamed protein product [Paramecium primaurelia]			10.46	2.77	23.95	6.61	18.33	17.36	13.3	7.7	23.2	0	12.51	22.13	22.31	17.8	9.05	28.79	43.47	23.22	30.49	23.52	4.04	42.47	26.84	8.52	21.25	39.9	45.44	14.58	17.34	18.55	33.82	20.14	26.57	35.49	30.46	36.07		0.83996	0.275007	1.41684	0.584963	1.25096	1.21412	1.02148	0.799087
TRINITY_DN11199_c0_g2_i1.p1					77	67	58	70	67	60	53	64	74	101	145	63	27	33	20	12	24	14	21	24	29	18	21	18	0	0	0	0	0	0	5	0	0	0	0	0		2.08066	1.91839	1.69599	1.98185	1.926	1.81558	1.7137	2.14405
TRINITY_DN1119_c0_g1_i3.p1	XP_001462231.1	uncharacterized protein GSPATT00027184001 [Paramecium tetraurelia]			848	691	1137	659	1040	1036	1057	562	890	706	721	789	1291	815	1023	1017	1032	886	1034	1462	820	1023	963	995	1378	1296	1114	1422	1589	1334	1408	1204	1433	1362	1403	1382		3.48285	3.19535	3.75382	3.15543	3.74093	3.74201	3.80323	3.25701
TRINITY_DN111_c0_g1_i3.p1	XP_001429853.1	uncharacterized protein GSPATT00005701001 [Paramecium tetraurelia]			172.51	172.65	170.83	188.7	178.69	258.89	212.34	116.84	141.33	130.9	52.42	149.76	261.5	178.6	230.55	223.91	255.42	244.42	251.89	375.43	190.41	349.19	262.37	224.26	303.57	294.13	276.6	280.96	368.48	300.29	340.21	339.4	369.54	314.76	394.6	380.48		1.91073	1.8953	1.80735	2.0072	1.93734	2.35614	2.16027	1.75275
TRINITY_DN111_c0_g1_i4.p1	XP_001429853.1	uncharacterized protein GSPATT00005701001 [Paramecium tetraurelia]			114.49	90.35	132.17	92.3	176.31	136.11	203.66	67.16	72.67	96.1	84.58	71.24	258.5	131.4	202.45	159.09	180.58	184.58	193.11	174.57	147.59	130.81	234.63	178.74	209.43	244.87	225.4	245.04	319.52	199.71	228.79	235.6	235.46	254.24	325.4	254.52		1.4957	1.26903	1.54597	1.30451	1.91456	1.65535	2.10434	1.23266
TRINITY_DN11203_c0_g1_i1.p1					295.32	266.23	314.59	252.84	679.78	598.12	714.94	269.3	9	4	2	3	338.94	327.32	510.15	597.4	307.48	354.05	317.8	648.34	37	52	42	18	439.64	749.45	456.81	614.46	846.91	639.43	570.39	377.35	298.24	578	447.64	492.56		3.28096	3.13093	3.25399	3.08746	4.38888	4.22265	4.5008	3.47508
TRINITY_DN11203_c0_g1_i2.p2					22.68	44.77	17.41	58.16	117.22	95.88	120.06	19.7	0	0	0	0	96.06	31.68	54.85	31.6	33.52	100.95	73.2	98.66	0	0	0	0	128.36	132.55	66.19	23.54	165.09	150.57	128.61	73.65	111.76	95	162.36	87.44		1.03562	1.60881	0.799087	1.89142	2.67807	2.4489	2.74631	1.11103
TRINITY_DN1120_c0_g1_i2.p1					39.76	41.83	23.14	56.76	108.12	103.67	89.92	35.67	38.91	25.93	24.83	39.07	207.61	89.7	114.83	0.04	114.04	217.63	191.35	109.38	92.68	27.51	114.1	96.02	38.82	30.13	33.2	94.18	120.94	142.6	31.5	139.33	158.65	116.9	170.84	103.71		1.0072	1.02857	0.62293	1.28688	1.8953	1.85599	1.73552	1.10434
TRINITY_DN1120_c0_g1_i6.p1					0	22.36	60.77	15.02	48.88	50.33	62.74	57.33	37.56	23.29	44.35	45.93	75.39	63.3	118.42	116.43	70.86	39.37	49.65	231.62	77.14	121.01	92.45	87.98	46.01	68.38	76.95	87.36	162.6	107.13	262.32	114.73	139.14	124.08	121.4	159.58		0	0.62293	1.23879	0.454176	1.12433	1.15056	1.35614	1.46989
TRINITY_DN11211_c0_g1_i2.p1					117	72	94	91	47	58	58	65	50	84	110	43	57	53	48	42	16	25	26	29	26	34	28	18	0	0	0	0	2	0	0	0	0	0	0	0		2.27501	1.73552	1.94111	2	1.33914	1.53605	1.56071	1.89142
TRINITY_DN11216_c0_g1_i1.p1	CAD8183293.1	unnamed protein product [Paramecium pentaurelia]			18	22	27	22	44	38	48	21	21	28	13	14	32	28	24	30	43	38	33	38	24	38	30	26	54	39	33	34	40	50	41	26	48	54	38	54		0.782409	0.903038	0.992768	0.910733	1.45943	1.33342	1.57046	1.04963
TRINITY_DN11218_c1_g1_i35.p1					309.36	198.03	396.63	325.17	213.87	128.48	202.98	211.09	64.99	254.43	130.93	69.21	136.93	52.94	87.81	105.5	80.51	108.55	73.34	122.67	28.97	67.65	69.83	40.02	0	0	0	0	0	0	0	0	0	0	0	0		2.69599	2.15381	2.8953	2.75916	2.25096	1.70929	2.22651	2.52356
TRINITY_DN1121_c0_g1_i10.p1	CAD8211739.1	unnamed protein product [Paramecium octaurelia]			15.87	21.58	28.13	21.07	49.66	25.03	37.61	24.66	82.85	30.9	26.29	53.25	27.29	48.3	36.21	32.71	53.63	36.99	80.75	85.34	67.42	86.82	70.2	89.03	67.17	47.52	71.82	59.51	227.34	217.18	222.41	195.16	193.47	199.71	220.28	161.05		0.604071	0.765535	0.887525	0.757023	1.38957	0.863938	1.17632	1.02148
TRINITY_DN1121_c0_g1_i9.p1	CAD8211739.1	unnamed protein product [Paramecium octaurelia]			15.13	26.42	21.87	21.93	23.34	50.97	27.39	24.34	11.15	28.1	67.71	40.75	43.71	18.7	14.79	11.29	23.37	27.01	24.25	45.66	43.58	60.18	51.8	31.97	20.83	51.48	32.18	12.49	38.66	42.82	93.59	52.84	77.53	94.29	65.72	74.95		0.713696	1.07039	0.887525	0.948601	0.9855	1.65992	1.13093	1.20789
TRINITY_DN11221_c0_g1_i1.p1	CAD8097536.1	unnamed protein product [Paramecium primaurelia]			6358.37	9553.17	9325.03	3969.45	7864.53	3932.05	6464.85	919.64	11859.6	8279.23	6955.77	9132.56	8264.98	4226.43	6350.12	6903.25	5612.2	5131.56	5196.81	7716.99	5295.34	7639.77	7640.17	7830.42	14334.7	6506.25	9914.74	10024.8	20848.6	14731.6	11672.3	16136.2	11994.2	14564.8	14455.3	13894		5.19535	5.74604	5.60851	4.53854	5.47994	4.51791	5.24679	2.91456
TRINITY_DN11221_c0_g1_i4.p1	CAD8097536.1	unnamed protein product [Paramecium primaurelia]	K10742	DNA2; DNA replication ATP-dependent helicase/nuclease Dna2 [EC:5.6.2.3	14202.6	10632.8	15271	13212.5	9170.47	12485	10315.1	7833.36	17402.4	17166.8	18995.2	16695.4	14961	14269.6	16985.9	15563.8	11262.8	10049.4	11271.2	14755	18936.7	24765.2	22779.8	20359.6	13151.3	19435.8	11926.3	16042.2	12457.4	15201.4	18771.7	9961.78	14265.8	11410.2	14394.7	12279		6.33289	5.89772	6.30834	6.2292	5.69683	6.14057	5.90641	5.82477
TRINITY_DN11222_c5_g1_i1.p1					1019	865	870	725	584	845	655	813	289	445	586	347	517	490	432	393	173	234	323	365	262	356	427	239	1	3	5	2	0	7	4	6	0	0	0	0		5.90111	5.65507	5.56742	5.43196	5.11353	5.64674	5.31832	5.92695
TRINITY_DN11224_c0_g1_i1.p1					59	73	67	66	39	65	48	73	41	48	62	23	22	35	20	39	23	34	23	18	19	46	48	19	0	0	1	1	0	2	2	0	0	0	0	0		1.87971	2.09761	1.92979	2.0072	1.46989	1.98914	1.69599	2.38681
TRINITY_DN11225_c0_g1_i1.p1	CAD8189716.1	unnamed protein product [Paramecium octaurelia]			72	50.43	75.23	0	199.01	31.62	81.36	53.74	65.9	228.36	217.74	161.34	84.65	110.44	66.73	104.84	188.64	85.32	115.88	75.49	248.04	123.05	138.99	106.86	69.47	65.28	73.92	136.4	139.68	130.25	128.99	167.06	78.24	170.97	65.19	188.68		1.848	1.48543	1.80735	0	3.02857	1.10434	2.0072	1.79494
TRINITY_DN11225_c0_g1_i2.p1	CAD8189716.1	unnamed protein product [Paramecium octaurelia]			391	400.57	415.77	402	624.99	576.38	610.64	441.26	945.1	756.64	867.26	831.66	862.35	419.56	552.27	661.16	879.36	1209.68	866.12	1423.51	1097.96	1782.95	1446.01	868.14	837.53	811.72	589.08	595.6	1128.32	1092.75	1113.01	1076.94	1006.76	1119.03	1142.81	931.32		3.94953	3.96532	3.92125	3.99367	4.58376	4.48156	4.59395	4.44361
TRINITY_DN11228_c0_g1_i1.p1	CAD8104414.1	unnamed protein product [Paramecium sonneborni]			581.85	643	513.68	594.24	918.22	857.62	999.52	614.85	1022.42	775.33	922.54	927.79	859.14	550.79	879.62	859.18	1137.1	925.51	874.67	1507.24	889.7	1350.27	1184.81	1000.66	769.32	1057.59	803.75	831.8	2758.76	2391.22	2335.17	2133.46	2192.14	2199.95	2041.71	1706.76		4.01257	4.12928	3.73118	4.04527	4.62819	4.54226	4.78869	4.41549
TRINITY_DN11228_c0_g1_i2.p1	CAD8104414.1	unnamed protein product [Paramecium sonneborni]			0	0	136.78	20.76	148.97	64.4	20.48	17.15	265.58	221.67	114.99	189.32	148.47	198.36	43.68	66.22	0	35.13	82.39	22.15	46.55	0	67.29	55.38	144.71	26.57	35.14	53.15	68.93	83.3	235.97	89.65	196.5	76.91	414.2	331.09		0	0	2.07382	0.613532	2.25701	1.40054	0.62293	0.641546
TRINITY_DN11228_c0_g1_i3.p1	CAD8193431.1	unnamed protein product [Paramecium pentaurelia]			12.15	0	51.54	0	44.81	85.98	0	0	0	0	159.47	141.88	134.39	24.85	92.7	40.6	97.9	87.36	61.93	250.62	199.75	165.73	103.9	137.96	15.97	12.84	65.11	21.06	140.31	217.48	174.87	189.89	31.36	139.14	122.09	119.15		0.389567	0	1.14405	0	1.09085	1.67356	0	0
TRINITY_DN1122_c0_g1_i1.p1					41	26	46	25	107	92	99	61	141	121	141	134	115	66	91	82	118	112	113	153	134	223	144	131	56	59	46	55	226	223	226	191	142	225	172	194		2.34767	1.83996	2.40327	1.82375	3.55336	3.37295	3.49313	3.14078
TRINITY_DN11231_c0_g1_i1.p1	CAD8051897.1	unnamed protein product [Paramecium primaurelia]			4	0	7	5	9	8	17	10	11	1	0	8	15	7	28	10	11	26.02	10	13	20	6	10	7	19	23.99	10	10.97	26	18	10.44	16.96	11	11	28	31		0.731183	0	1.07039	0.887525	1.33342	1.25096	1.98914	1.65535
TRINITY_DN11235_c0_g2_i2.p1	CAD8090962.1	unnamed protein product [Paramecium primaurelia]			6	15	18	0	22.73	6.15	11.72	16.21	46	34.43	38	48.42	10	21	23	19	8	6	10.51	20.89	40	56.34	42	46	46.44	51.01	44	52	15	7.24	8	0	21	20	14.24	13.72		0.782409	1.48027	1.59455	0	1.90304	0.807355	1.29866	1.80323
TRINITY_DN11238_c1_g1_i1.p2					41	56	45	28	20	35	23	30	22	21	23	12	27	22	17	12	8	9	21	0	13	3	14	11	0	0	1	0	0	0	0	0	0	0	0	0		2.54844	2.9279	2.58256	2.13093	1.75702	2.38957	1.93734	2.47508
TRINITY_DN1123_c0_g1_i2.p1	CAD8179628.1	unnamed protein product [Paramecium octaurelia]	K08857	NEK1_4_5; serine/threonine-protein kinase Nek1/4/5 [EC:2.7.11.1]	772	817	1024	735	1328	1189	1157	552	914	670	632	665	1707	1099	1559	1463	1749	1368	1558	2299	1243	1467	1458	1469	1392	1579	1434	1473	2988	2355	2370	2063	2343	2384	2517	2514		3.46597	3.51979	3.72356	3.4019	4.18031	4.0365	4.03386	3.33914
TRINITY_DN11242_c0_g1_i4.p1	XP_003372753.1	conserved hypothetical protein [Trichinella spiralis]			145.85	195	196	213	105.11	192	182.81	206.73	44.09	118.93	140.14	63	90	102	66	70	33.39	97	73.22	75	41.48	126.31	88	55.01	0	0	0	0	0	0	7	1	0	0	0	0		2.74846	3.09592	3.01436	3.23266	2.3505	3.09592	3.0635	3.5008
TRINITY_DN11243_c0_g2_i1.p1					260	194	166.45	156.55	163	223	202	233.42	83	139	147	68	231	185	155	168	92	61	107	126	54	83	83	61	0	3	0	1	0	4	3	3	0	2	0	0		3.25248	2.86394	2.58976	2.62293	2.65764	3.05658	2.96162	3.42492
TRINITY_DN11243_c0_g3_i1.p1					88	133	88	155	93	91	93	131	39	67	96	55	69	38	45	45	25	43	41	38	37	12	24	10	0	1	0	0	0	0	1	0	0	0	0	0		3.19219	3.72574	3.10266	3.95884	3.26903	3.25701	3.30889	4.04701
TRINITY_DN11243_c1_g1_i1.p1					397	308	382	309	256	268	174	318	69	111	107	106	232	183	151	139	54	88	112	127	44	64	81	42	1	1	2	0	0	0	0	0	0	0	0	2		4.49378	4.13175	4.33271	4.16108	3.89239	3.96625	3.42089	4.52356
TRINITY_DN1124_c0_g1_i1.p1	CAD8088189.1	unnamed protein product [Paramecium primaurelia]	K19327	ANO10, TMEM16K; anoctamin-10	249	217	271	215	471	403	392	195	393	247	206	324	584	395	529	502	593	543	495	878	520	552	774	585	405	517	405	421	1011	846	888	725	951	917	919	924		1.81147	1.65535	1.80735	1.66448	2.51349	2.33628	2.33342	1.80735
TRINITY_DN11253_c0_g1_i1.p1	XP_001444733.1	uncharacterized protein GSPATT00012844001 [Paramecium tetraurelia]			10.11	9.83	17.49	7.19	64.52	32.18	40.39	30.63	39.57	29.37	28.32	31.48	39.12	26.37	31.2	23.76	33.31	29.56	56.82	22.04	34.39	14.77	60.65	33.92	34.9	8.22	11.9	15.4	47.79	75.74	69.86	73.87	74.19	76.27	70.28	50.58		0.970854	0.948601	1.3505	0.757023	2.83794	2.03914	2.31615	2.24184
TRINITY_DN11253_c0_g1_i2.p1	XP_001444733.1	uncharacterized protein GSPATT00012844001 [Paramecium tetraurelia]			149.89	149.17	144.51	159.81	189.48	190.82	204.61	70.37	216.43	165.63	160.68	213.52	243.88	203.63	224.8	215.24	284.69	228.44	234.18	312.96	222.61	298.23	364.35	286.08	185.1	222.78	166.1	196.6	763.21	781.26	1048.14	740.13	643.81	759.73	757.72	684.42		3.98094	3.96809	3.83996	4.08916	4.3067	4.33485	4.45615	3.30889
TRINITY_DN11254_c0_g1_i3.p1	CAD8174334.1	unnamed protein product [Paramecium pentaurelia]			498.49	571.28	637.37	580.45	179.97	179.83	174.53	99.66	54.54	41.24	57.64	42.81	339.19	325.36	350.02	337.12	139	132.42	103.32	158.85	73.93	71.44	59.02	41.7	490.43	464.52	466.62	570.56	61.03	64.4	49.73	33.13	27.14	48.34	61.65	40.11		4.20006	4.36947	4.42358	4.41481	2.85599	2.86394	2.85599	2.43829
TRINITY_DN11255_c0_g2_i4.p1	CAD8084124.1	unnamed protein product [Paramecium sonneborni]			0	36	48	31	53.87	60.31	69.39	0	127.61	61	58.17	53.05	74.76	43.2	95.69	90.61	106.87	116	103.24	27.23	120.4	127.71	70.16	73.85	44.6	16.66	89.9	87.95	139.45	206.5	127.57	64.79	136.39	160.72	139.76	184.73		0	0.659925	0.782409	0.594549	0.910733	0.992768	1.11103	0
TRINITY_DN11255_c1_g1_i1.p1	XP_001437165.1	uncharacterized protein GSPATT00038212001 [Paramecium tetraurelia]			49.57	31.98	52.29	62.53	76.26	80.4	36.57	25.35	59.17	51.88	65.54	77.4	66	30.6	34.62	46.8	67.52	16.94	56.78	106.5	70.74	58.35	146.18	100.73	81.84	74.32	84.94	46.83	158.25	99.56	178.41	162.29	219.93	235.86	293.29	224.95		1.46989	1.08406	1.43829	1.69599	1.88753	1.95233	1.22651	1.10434
TRINITY_DN11255_c1_g1_i4.p1	CAD8069016.1	unnamed protein product [Paramecium sonneborni]			19.89	11.02	62.17	0	24.61	16.6	58.43	16.65	97.83	27.12	61.46	60.6	0	27.4	22.48	27.2	3.49	0	15.22	0.3	35.26	67.65	24.82	20.01	29.16	28.69	14.06	52.19	25.17	55.77	39.59	7.4	31.18	3.31	80.42	54.57		0.903038	0.565597	1.81147	0	1.04963	0.790772	1.85997	0.948601
TRINITY_DN1125_c0_g1_i4.p1	CAD8189376.1	unnamed protein product [Paramecium octaurelia]			193	180	262	156	434	389	399	239	450	307	298	366	494	301	440	404	572	492	515	840	528	669	657	621	335	372	383	361	848	756	757	725	835	954	924	928		1.76553	1.67807	1.99277	1.55582	2.66448	2.53854	2.59932	2.25399
TRINITY_DN11267_c0_g2_i15.p1	CAD8051001.1	unnamed protein product [Paramecium primaurelia]	K11366	USP22_27_51, UBP8; ubiquitin carboxyl-terminal hydrolase 22/27/51 [EC:	307.81	385.75	389	290.79	640.5	534.9	623.53	306	660.22	474.43	472.23	586.01	813.64	589.71	733	722.84	764.77	636.32	681.85	897.73	731	851.84	886.78	763	469.22	541.83	544	518.55	1511.16	1235.25	1390.39	1131.35	1411.12	1410.8	1577.69	1358.88		3.89433	4.18428	4.10182	3.8268	4.89482	4.65592	4.90063	4.2149
TRINITY_DN11267_c0_g2_i16.p1	CAD8165812.1	unnamed protein product [Paramecium pentaurelia]	K11366	USP22_27_51, UBP8; ubiquitin carboxyl-terminal hydrolase 22/27/51 [EC:	73.15	68.81	57.97	28.78	106.36	105.63	102.8	38.06	95.63	44.26	74.2	94.95	176.93	106.54	119.33	136.21	107.64	96.77	116.56	181.53	76.39	138.64	109.36	168.32	86.68	110.08	103.92	85.98	273.74	214.44	207.74	181.58	184.82	245.91	318.55	244.85		2.11103	2.02857	1.77821	1.20789	2.53854	2.53854	2.53356	1.67807
TRINITY_DN11267_c0_g2_i8.p1	CAD8165812.1	unnamed protein product [Paramecium pentaurelia]			23.04	62.44	56.03	53.43	107.13	57.47	88.67	51.94	65.15	68.31	89.57	98.03	149.43	135.75	124.67	103.94	122.59	92.92	83.58	147.73	106.61	154.52	141.86	83.68	57.1	65.09	56.08	66.46	137.1	170.31	252.87	135.07	212.06	164.29	156.76	151.28		1.0072	1.8953	1.70929	1.75275	2.50843	1.82375	2.32481	1.96717
TRINITY_DN11268_c1_g1_i1.p1					145	139	133	179	117	163	137	188	56	130	150	65	75	63	72	60	55	115	105	83	67	69	67	45	0	0	0	0	0	1	0	0	0	0	0	0		3.63923	3.5741	3.43029	3.93829	3.36036	3.81352	3.60881	4.32337
TRINITY_DN11269_c0_g1_i2.p1	CAD8057672.1	unnamed protein product [Paramecium primaurelia]	K18417	ERI2; ERI1 exoribonuclease 2 [EC:3.1.-.-]	98.67	117	84	63	254.87	167.38	244.1	112	169	82.89	71	33.29	206.56	188	180.55	167.01	336.91	232.73	261.46	464.25	199.68	255.5	322.58	214.89	191.85	214.89	154.72	211.56	395.39	292.18	292.95	290.88	376	341.99	403.78	391.19		2.37573	2.56316	2.10098	1.88362	3.55704	3.02326	3.54102	2.81762
TRINITY_DN1126_c0_g1_i1.p1	CAD8124958.1	unnamed protein product [Paramecium sonneborni]			144	84	129	111	170	204	191	62	128	86	42	61	302	208	247	228	256	263	288	341	186	258	251	253	132	182	156	155	432	310	365	256	321	322	327	344		3.2854	2.59694	3.04614	2.96347	3.49953	3.75489	3.69599	2.53854
TRINITY_DN11274_c0_g1_i1.p1	CAD8097201.1	unnamed protein product [Paramecium primaurelia]			2915	3827	4134	3497	1489	1485	1501	653	1786	1306	1466	1444	2562	1936	2148	2307	1341	1270	1172	1723	1474	2035	1756	1421	6236	5610	5037	6115	4329	3730	3693	3201	3536	3523	3723	3464		7.89809	8.2797	8.29673	8.17832	6.93805	6.95105	6.99469	6.11124
TRINITY_DN11277_c0_g1_i3.p1					48.64	51.32	97.8	63.29	65.58	76.87	57.94	60.97	15.85	83.14	150.23	25.29	59.05	15.86	35.56	30.93	33.88	18.37	28.19	22.96	28.46	17.92	57.69	32.19	0	0	0	0	0	0	0	0	0	0	0	0		1.50589	1.54597	2.1375	1.76553	1.79494	1.96717	1.70044	1.97453
TRINITY_DN11277_c0_g1_i5.p1					132.17	102.52	106.82	87.48	61.91	57.12	65.05	90.95	119.15	201.26	200.66	130.02	48.06	60.43	23.44	53.85	0	24.63	25.64	22.83	51.85	48.32	48.15	24.54	2	0	0	0	0	0	0	0	0	3	0	0		2.66221	2.34767	2.31325	2.18587	1.80323	1.72683	1.88362	2.50335
TRINITY_DN1127_c0_g2_i2.p2					3	0	7	4.81	5	1	4	1	6	1	1	3	2	1	12	6	10.07	6	8	15.34	7	13	9	17	11	13	12.17	4	9.11	27.51	32.97	16.12	18.32	13.14	16.08	15.34		0.356144	0	0.678072	0.536053	0.545968	0.124328	0.464668	0.163499
TRINITY_DN11280_c0_g1_i1.p1	CAD8187442.1	unnamed protein product [Paramecium octaurelia]	K09459	E4.1.1.82; phosphonopyruvate decarboxylase [EC:4.1.1.82]	317.54	217.44	171.95	0	702.28	212.05	737.71	403.5	109.71	322.07	0	707.49	278.37	333.09	416.52	105.06	476.13	431.94	249.6	636.52	950.73	0	155.58	621.45	0	762.08	102.36	367.74	177.65	1511.23	989.09	641.13	273.37	570.57	672.27	421.46		2.58736	2.13093	1.79909	0	3.58256	2.11437	3.68818	3.18269
TRINITY_DN11280_c0_g1_i2.p1	CAD8103077.1	unnamed protein product [Paramecium sonneborni]			1100.46	1376.56	1684.05	1484	1239.72	1597.95	940.29	552.5	2125.29	1317.93	1909	1302.51	2935.63	1887.91	2421.48	2530.94	1804.87	1537.06	1943.4	2541.48	1059.27	2540	2304.42	1742.55	2476	1763.92	2018.64	2178.26	2765.35	1064.77	1751.91	1799.87	2032.63	1997.43	2010.73	2131.54		4.20633	4.49249	4.67129	4.61883	4.35755	4.7148	4.02237	3.60051
TRINITY_DN11281_c0_g1_i1.p1					5	7	2	1	7	16	18	20	64	89	140	59	12	2	8	4	13	20	30	35	38	72	72	25	0	0	0	0	0	0	0	0	0	4	0	0		0.475085	0.632268	0.201634	0.111031	0.632268	1.18269	1.29866	1.58976
TRINITY_DN11283_c0_g1_i1.p2	CAD8190801.1	unnamed protein product [Paramecium octaurelia]			282	278	364	229	495	499	550	335	335	292	328	301	673	506	666	536	516	468	483	717	270	509	381	314	183	162	173	142	421	449	391	345	263	261	366	242		4.59932	4.57046	4.854	4.33128	5.38888	5.41718	5.58225	5.18428
TRINITY_DN1128_c0_g1_i1.p1	CAD8109808.1	unnamed protein product [Paramecium sonneborni]	K06067	HDAC1_2; histone deacetylase 1/2 [EC:3.5.1.98]	455	396	561	426	605	608	609	293	808	607	622	620	845	623	811	779	834	572	744	1019	796	1059	1044	1103	814	773	668	741	1328	1085	1045	997	1251	1259	1257	1312		2.72683	2.53854	2.87578	2.64616	3.07039	3.08236	3.1177	2.48285
TRINITY_DN11296_c0_g1_i5.p1	CAD8070332.1	unnamed protein product [Paramecium sonneborni]	K14169	CTU2, NCS2; cytoplasmic tRNA 2-thiolation protein 2	28.91	23.73	38.52	6.79	18.09	59.93	46.08	8.26	47.45	20.71	8.37	0	111.25	80.85	65.6	76.84	77.48	55.29	90.11	11.23	0	75.81	19.1	74.85	21.59	0	36.57	41.85	53.12	25.18	56.75	24.7	51.54	36.92	54.55	43.82		1.09761	0.941106	1.25701	0.344828	0.773996	1.74846	1.51602	0.495695
TRINITY_DN11296_c0_g1_i6.p1	CAD8070332.1	unnamed protein product [Paramecium sonneborni]	K14169	CTU2, NCS2; cytoplasmic tRNA 2-thiolation protein 2	63.51	93.37	95.48	65.57	82.52	102.07	92.62	62.74	52.55	44.29	51.63	64.93	187.75	91.15	119.4	125.52	104.1	75.73	115.61	155.51	91.1	110.19	89.68	118.15	174.65	140.26	162.34	147.07	156.79	144.82	130.35	130.57	101.14	145.88	154.67	134.4		1.82782	2.23266	2.17951	1.86394	2.10098	2.3505	2.26604	2.07039
TRINITY_DN11297_c0_g1_i1.p1	CAD8169922.1	unnamed protein product [Paramecium octaurelia]			1528.26	1535.91	1894.57	1585	3595.54	3217.69	3499	2033.17	4647	3836.52	4192.06	4182.68	3344	2334.46	3068.87	2833.36	3180.32	3057.69	3542.72	5312.11	4106.46	5320.43	4949.79	4235.26	2648.11	3058.73	2564.4	2683	10529.3	10485.3	10188	8406.5	8603.49	8350.69	9050.93	7755.09		5.20085	5.18785	5.38267	5.25588	6.4019	6.2521	6.40667	5.94251
TRINITY_DN11297_c0_g1_i2.p1	CAD8169922.1	unnamed protein product [Paramecium octaurelia]			57.74	71.09	117.43	0	168.46	206.31	0	97.83	0	147.48	268.94	84.32	0	108.54	121.13	122.64	856.68	127.31	184.28	111.89	203.54	409.57	60.21	159.74	75.89	169.27	254.6	0	76.69	88.7	0	312.5	280.51	412.31	448.07	700.91		1.22651	1.38957	1.80735	0	2.28392	2.52857	0	1.95606
TRINITY_DN11297_c1_g1_i1.p1	CAD8062550.1	unnamed protein product [Paramecium sonneborni]			294	302	402	244	486	492	495	260	403	292	233	303	715	529	625	589	688	516	624	937	522	555	521	587	457	524	521	548	879	704	779	666	726	813	820	703		1.41684	1.42223	1.62293	1.25096	1.89918	1.91456	1.9486	1.52105
TRINITY_DN11299_c0_g1_i2.p1	CAD8178774.1	unnamed protein product [Paramecium pentaurelia]			15.92	7.21	5.93	24.85	37.49	16.98	9.54	0	25.35	3.95	43.08	38.93	15.2	30.18	10.94	8.7	3.34	11.87	13.69	40.9	19.51	15.24	23.85	21.04	25.68	25.16	31.05	26.46	32.75	33.5	44.73	35.44	34.96	29.9	41.89	33.76		1.0635	0.575312	0.464668	1.44361	1.83592	1.12433	0.739848	0
TRINITY_DN11299_c0_g1_i4.p1	CAD8177587.1	unnamed protein product [Paramecium octaurelia]			229.08	187.04	330.9	203.15	211.51	207.02	238.46	112.3	131.65	102.05	120.92	146.07	174.19	130.82	211.82	186.54	247.65	156.01	191.31	259.1	149.51	286.76	219.47	181.92	433.32	447.32	404.83	359.03	251.37	258.5	260.27	213.56	228.04	256.1	254.93	202.41		4.11103	3.8268	4.51286	3.96347	4.0036	3.98914	4.20945	3.48671
TRINITY_DN1129_c0_g1_i1.p1	CAD8173443.1	unnamed protein product [Paramecium pentaurelia]			759	648	863	572	852	803	815	411	549	434	442	502	1254	1092	1116	1095	1317	888	945	1670	871	987	1064	1082	1074	1175	1105	1149	1253	1127	1090	921	1135	1198	1106	1094		2.6017	2.39506	2.64847	2.26903	2.72901	2.66221	2.71149	2.1635
TRINITY_DN112_c0_g1_i12.p1					125.81	101.46	120	93.2	218.93	333.25	259.32	81.08	71.8	27.7	1.57	38.25	300.79	201.13	259.56	302.55	370.07	363.91	480.34	464.73	145.23	142.54	255.55	180.93	251.65	257.56	188.24	196.35	289.81	203.44	280.54	200.47	130.52	192.41	181.69	222.82		3.18587	2.90304	3.02857	2.81967	3.91552	4.50271	4.18745	2.93923
TRINITY_DN112_c0_g1_i14.p1					49	60.29	68	30.15	117	126.41	150.7	38.98	39	13	7	19	125.24	100	92.42	105.39	183	140	211.07	217	63.85	36	62.16	94	89.5	138.38	99.32	96.93	154.3	123.03	134.08	104	105	111.75	126.93	95.83		2.21412	2.44626	2.51096	1.70929	3.27947	3.39369	3.65306	2.23573
TRINITY_DN112_c0_g1_i3.p1					25.41	40.25	24	32.64	62.28	46.34	65.98	22.94	16.2	5.3	6.43	6.75	49.97	28.38	51.02	51.06	42.85	54.09	36.3	60.95	22.92	5.46	28.22	24.07	38.81	37.06	36.41	50.72	119.81	101.53	89.47	71.53	49.48	37.84	88.83	45.35		1.43829	1.88362	1.32193	1.68706	2.37573	2.05311	2.48285	1.57046
TRINITY_DN112_c0_g1_i7.p1					15.77	19	6	11	32.79	46	24	12	4	1	0	1	33	22.49	25	31	29.08	26	27.29	34.32	15	31	25.07	20	26.04	28	24.03	15	30.08	29	23.91	32	21	35	34	24		1.01436	1.14405	0.443607	0.782409	1.63691	1.99639	1.37295	0.992768
TRINITY_DN112_c0_g2_i2.p1					11	5	6	3	10	18	18	2	7	5	2	3	27	17	18	24	16	23	18	28	2	16	13	9	27	37	25	21	18	31	38	15	32	26	18	26		1.01436	0.545968	0.604071	0.356144	0.948601	1.43296	1.45418	0.31034
TRINITY_DN11300_c0_g1_i5.p1	CAD8170179.1	unnamed protein product [Paramecium pentaurelia]			10.31	111.6	287.18	62.54	0	50.17	0.4	0	53.09	0	49.32	85.57	80.15	139.32	166.73	110.11	185.32	50.87	52	24.67	64.58	128.78	94.59	53.81	152.65	119.27	80.22	164.05	106.31	167.02	117.34	115.8	63.72	199.15	117.81	199.09		0.263034	1.63691	2.59932	1.1375	0	0.970854	0.0143553	0
TRINITY_DN11300_c0_g1_i6.p1	CAD8170179.1	unnamed protein product [Paramecium pentaurelia]			275.89	201.75	211.82	248.46	383.64	370.54	363.71	217.87	376.91	326	258.26	181.86	508.57	205.47	365.25	370.9	385.09	331.96	315.05	548.33	361.29	477.93	412.97	428.19	416.41	452.73	405.28	275.55	858.69	658.98	637.7	535.38	594.79	443.31	599.14	564.95		2.64847	2.26303	2.23573	2.52607	3.04789	3.01078	3.0197	2.65306
[truncated: 21,618 more rows]
[truncated: 28 more columns]

## Sheet: Dataset S2
Dataset S2. Read counts and TPM values of genes in the C. variabilis endosymbiont under each culture condition
[truncated: 11,065 more rows]
[truncated: 4 more columns]

## Sheet: Dataset S3
Dataset S3. List of gene IDs shown in Figs. 4 and 5
Host/Endosymbiont	Gene name	Gene ID	Source	Source ID
[truncated: 102 more rows]

## Sheet: Dataset S4
Dataset S4. List of differentially expressed genes in the P. bursaria host
[truncated: 2,774 more rows]

[truncated: 4 more sheets: Dataset S5, Dataset S6, Dataset S7, Dataset S8]
